# Supplementary material for: Counting cytoplasmic incompatibility factor mRNA using digital droplet PCR
Source: bioRxiv. 2025 Jul 30:2025.07.30.667682. Preprint. [Version 1] doi: 10.1101/2025.07.30.667682 (PMC12324539; doi:10.1101/2025.07.30.667682)
Supplement: Supplement 1 — Data S1. RNA extraction and purification measurements. Data S2. FASTA file containing cifA sequences homologous to the cifA RT-ddPCR oligos. Data S3. FASTA file containing cifB sequences homologous to the cifB RT-ddPCR oligos. Data S4. cifA/spike RT-ddPCR annealing temperature measurements. Data S5. cifB/spike RT-ddPCR annealing temperature measurements. Data S6. cifA/spike RT-ddPCR dilution series measurements. Data S7. cifB/spike RT-ddPCR dilution series measurements. Data S8. cifA/β-Spec RT-ddPCR dilution series measurements. Data S9. cifB/β-Spec RT-ddPCR dilution series measurements. Data S10. DNase treatment raw gel images. Data S11. DNase treatment RT-ddPCR results. [file media-1.zip › Data-S2.fa]

>Aporus_unicolor
atgccaatagaaacaaaacgtcaggctgaagtgcttaaaaagctacaagatgtgataaaacatacagatcgtgacattgcggctggaagaaagttagctattaaaaggtgggtcgagac------------ctatatagagtatatcaaactttttaaggatgataagctggaattcttatataatgtttttcgagatgaaggttgttggttaggtacaaggttaaataatactgttttaggtcagaaattgactgaagagaaaataggagaaatcgataacccactaccaaggtatggtatggcatctaggtactgtataacgggcaagataggtgattttttcaacaaacagtttgtactctctagaggtcaatttacttcagaagaggtagatagtcaaggtaatccgatca------gtgatcaatatgtaagaaacattctgctatcatccatgaagagaaatggtcctgtgtttgatttctggatcgatagagaatctggggaattaaagaagt---atgatgcagtagaaggttttgacagtgctgtaaaacttaagtggagcgaaggggtagagtatttttataatcagttagaggaaaaagataaggagaagaagcttacagaagctattgttgctctttctcgtcctcaatctgttgagaaagacgctcctattttagatttttgtgtaaggaatataggcgataaagatactcttttacagaaattattgcagaaagataagggagtatattcccttcttgctgaattaatagagtcatgtttttttgatacggttcatgatttggtacagtgctggtgttataaaggcgtttcagcaggaggagactgttcggacaagatattctcacagcaagactatgaactttttctttattcactttcaaatgtgatgttgaaaaatcctgagttaagtgttcaagctagatcccttattatggagatttggaaatgtgaacgctttgctgaatacagagagacctctgttaatacttctaattatacagttcctataaagagtgtacttgggggattaatcattaattggaaacgagaagatgtttgtaagcccgatagg------gaaatagagaaagaagaaatattagatatgatttcatttgccaaaggttgctttcctgaaaagtttgacctttttaaagaagtcatgatagaaaatcttagaatatgtggtagggaaggaaagaggaaaggtgtagattacggcaagtttgcagaagagttatttcttcagttagagaaagtaactttaccttctgtagg---------------------------------------------------tgatggtccttggaataatttgcggtctcaatct------------------aaggtatctttgccacttgatggttctggtgatggcccacagtctgagtttgaagctcctagtgtgagtggtatttctggttctcataagaaaagaa--------
>Brachyopa_scutellaris
atgccaatagaaacaaaacgtcaggctgaagtgcttaaaaagctacaagatgtgataaaacatacagatcgtgacattgcggctggaagaaagttagctattaaaaggtgggtcaagac------------ctatatagagtatatcaaactttttaaggatgataagctggaattcttatataatgtttttcgagatgaaggttgttggttaggtacaaggttaaataatactgttttaggtcagaaattgactgaagagaaaataggagaaatcgataacccactaccaaggtatggtatggcatctaggtactgtataacgggcaagataggtgattttttcaacaaacagtttgtactctctagaggtcaatttacttcagaagaggtagatagtcaaggtaatccgatca------gtgatcaatatgtaagaaacattctgctatcatccatgaagagaaatggtcctgtgtttgatttctggatcgatagagaatctggggaattaaagaagt---atgatgcagtagaaggttttgacagtgctgtaaaacttaagtggagcgaaggggtagagtatttttataatcagttagaggaaaaagataaggagaagaagcttacagaagctattgttgctctttctcgtcctcaatctgttgagaaagacgctcctattttagatttttgtgtaaggaatataggcgataaagatactcttttacagaaattattgcagaaagataagggagtatattcccttcttgctgaattaatagagtcatgtttttttgatacggttcatgatttggtacagtgctggtgttataaaggcgtttcagcaggaggagactgttcggacaagatattctcacagcaagactatgaactttttctttattcactttcaaatgtgatgttgaaaaatcctgagttaagtgttcaagctagatcccttattatggagatttggaaatgtgaacgctttgctgaatacagagagacctctgttaatacttctaattatacagttcctataaagagtgtacttgggggattaatcattaattggaaacgagaagatgtttgtaagcccgatagg------gaaatagagaaagaagaaatattagatatgatttcatttgccaaaggttgctttcctgaaaagtttgacctttttaaagaagtcatgatagaaaatcttagaatatgtggtagggaaggaaagaggaaaggtgtagattacggcaagtttgcagaagagttatttcttcagttagagaaagtaactttaccttctgtagg---------------------------------------------------tgatggtccttggaataatttgcggtctcaatct------------------aaggtatctttgccacttgatggttctggtgatggcccacagtctgagtttgaagctcctagtgtgagtggtatttctggttctcataagaaaagaagaatctag
>Coremacera_marginata
atgccaatagaaacaaaacgtcaggctgaagtgcttaaaaagctacaagatgtgataaaacatacagatcgtgacattgcggctggaagaaagttagctattaaaaggtgggtcgagac------------ctatatagagtatatcaaactttttaaggatgataagctggaattcttatataatgtttttcgagatgaaggttgttggttaggtacaaggttaaataatactgttttaggtcagaaattgactgaagagaaaataggagaaatcgataacccactaccaaggtatggtatggcatctaggtactgtataacgggcaagataggtgattttttcaacaaacagtttgtactctctagaggtcaatttacttcagaagaggtagatagtcaaggtaatccgatca------gtgatcaatatgtaagaaacattctgctatcatccatgaagagaaatggtcctgtgtttgatttctggatcgatagagaatctggggaattaaagaagt---atgatgcagtagaaggttttgacagtgctgtaaaacttaagtggagcgaaggggtagagtatttttataatcagttagaggaaaaagataaggagaagaagcttacagaagctattgttgctctttctcgtcctcaatctgttgagaaagacgctcctattttagatttttgtgtaaggaatataggcgataaagatactcttttacagaaattattgcagaaagataagggagtatattcccttcttgctgaattaatagagtcatgtttttttgatacggttcatgatttggtacagtgctggtgttataaaggcgtttcagcaggaggagactgttcggacaagatattctcacagcaagactatgaactttttctttattcactttcaaatgtgatgttgaaaaatcctgagttaagtgttcaagctagatcccttattatggagatttggaaatgtgaacgctttgctgaatacagagagacctctgttaatacttctaattatacagttcctataaagagtgtacttgggggattaatcattaattggaaacgagaagatgtttgtaagcccgatagg------gaaatagagaaagaagaaatattagatatgatttcatttgccaaaggttgctttcctgaaaagtttgacctttttaaagaagtcatgatagaaaatcttagaatatgtggtagggaaggaaagaggaaaggtgtagattacggcaagtttgcagaagagttatttcttcagttagagaaagtaactttaccttctgtagg---------------------------------------------------tgatggtccttggaataatttgcggtctcaatct------------------aaggtatctttgccacttgatggttctggtgatggcccacagtctgagtttgaagctcctagtgtgagtggtatttctggttctcataagaaaagaa--------
>Delia_radicum_1
------------------------------------aaaaaattacaggaagctattaaacatccagatccagcagttgttgcagggaggaagtcagctatcaagagatgggtgggagtccttcaagataactttatggagcacatcaaatactttaagggtgataagttgaagtttttgcacaatgtattccaagatgaaagttgctggtcaggtataagattaaataatgctgttttaggtcaaagacttactgaagaaaaaataggtggaatagataatccacttcgcaaatatgagatggcttgtagttactgtgtagtagataaaattcatcctctctttcaaaaaagatttgagtttctcaagaacggttttcgtcctggtgcgcgtgatggtagtggtaatcctataa------ctgataaatacgtacgaaactccctactagatactataaaaagaaatggtagcgtgtttgatttctggattgatagagaatctggggaattaaagaagt---atgatgcagtagaaggctttaacagtgctgtaaaacttaagtggagtgaaggagtagagtatttttatagtcatctaaaagaagaagataaagaaaagaagcttacagaagctattattgctctatctcgcgttcaatctgttgagaaagatgctcctattttagatttttgtgtaaataaggtagctgacaaagatactcttttgcagaaattatcgcagaaagataaaggagtatattcccttcttgctgaattaatagagtcatgtttttttgatacggttcatgatttggtacagtgctggtgttataaaggcgtttcagcaggaggagactgttcggacaagatattctcacagcaagactatgaactttttctttattcactttcaaatgtgatgttgaaaaatcctgagttaagtgttcaagctagatcccttattatggagatttggaaatgtgaacgctttgctgaatacagagagacctctgttaatacttctaattatacagttcctataaagagtgtacttgggggattaatcattaattggaaacgagaagatgtttgtaagcccgatagg------gaaatagagaaagaagaaatattagatatgatttcatttgccaaaggttgctttcctgaaaagtttgacctttttaaagaagtcatgatagaaaatcttagaatatgtggtagggaaggaaagaggaaaggtgtagattacggcaagtttgcagaagagttatttcttcagttagagaaagtaactttaccttctgtagg---------------------------------------------------tgatggtccttggaataatttgcggtctcaatct------------------aaggtatctttgccacttgatggttctggtgatggcccacagtctgagtttgaagctcctagtgtgagtggtatttctggttctcataagaaaagaagaatctag
>Delia_radicum_2
atgccaatagaaacaaaacgtcaggctgaagtgcttaaaaagctacaagatgtgataaaacatacagatcgtgacattgcggctggaagaaagttagctattaaaaggtgggtcgagac------------ctatatagagtatatcaaactttttaaggatgataagctggaattcttatataatgtttttcgagatgaaggttgttggttaggtacaaggttaaataatactgttttaggtcagaaattgactgaagagaaaataggagaaatcgataacccactaccaaggtatggtatggcatctaggtactgtataacgggcaagataggtgattttttcaacaaacagtttgcactctctagaggtcaatttacttcagaagaggtagatagtcaaggtaatccgatca------gtgatcaatatgtaagaaacattctgctatcatctatgaagagaaatggtcctgtgtttgatttctggatcgatagagaatctggggaattaaagaagt---atgatgcagtagaaggttttgacagtgctgtaaaacttaagtggagcgaaggggtagagtatttttataatcagttagaggaaaaagataaggagaagaagcttacagaagctattgttgctctttctcgtcctcaatctgttgagaaagacgctcctattttagatttttgtgtaaggaatataggcgataaagatactcttttacagaaattattgcagaaagataagggagtatattcccttcttgctgaattaatagagtcatgtttttttgatacggttcatgatttggtacagtgctggtgttataaaggcgtttcagcaggaggagactgttcggacaagatattctcacagcaagactatgaactttttctttattcactttcaaatgtgatgttgaaaaatcctgagttaagtgttcaagctagatcccttattatggagatttggaaatgtgaacgctttgctgaatacagagagacctctgttaatacttctaattatacagttcctataaagagtgtacttgggggattaatcattaattggaaacgagaagatgtttgtaagcccgatagg------gaaatagagaaagaagaaatattagatatgatttcatttgccaaaggttgctttcctgaaaagtttgacctttttaaagaagtcatgatagaaaatcttagaatatgtggtagggaaggaaagaggaaaggtgtagattacggcaagtttgcagaagagttatttcttcagttagagaaagtaactttaccttctgtagg---------------------------------------------------tgatggtccttggaataatttgcggtctcaatct------------------aaggtatctttgccacttgatggttctggtgatggcccacagtctgagtttgaagctcctagtgtgagtggtatttctggttctcataagaaaagaagaatctag
>Drosophila_biauraria
atgccaatagaaacaaaacgtcaggctgaagtgcttaaaaagctacaagatgtgataaaacatacagatcgtgacattgcggctggaagaaagttagctattaaaaggtgggtcgagac------------ctatatagagtatatcaaactttttaaggatgataagctgaaattcttatataatgtttttcgagatgaaggttgttggttaggtacaaggttaaataatactgttttaggtcagaaattgactgaagagaaaataggagaaatcgataacccactaccaaggtatggtatggcatctaggtactgtataacgggcaagataggtgattttttcaacaaacagtttgtacactctagaggtcaatttacttcagaagaggtagatagtcaaggtaatccgatca------gtgatcaatatgtaagaaacattctgctatcatccatgaagagaaatggtcctgtgtttgatttctggatcgatagagaatctggggaattaaagaagt---atgatgcagtagaaggttttgacagtactgtaaaacttaactggagcgaaggggtagagtatttttataatcagttagaggaaaaagataaggagaagaagcttacagaagctattgttgctctttctcgccctcaatctgttaagagagacacttctattttagatttttgtgtaaggaatataggcgataaagatactcttttacagaaattattgcagaaagataagagagtatattaccttcttgctgaattaatagagtcatgtttttttgatatggttcatgatttggtacagtgctggtgttataaaggcgtttcagcaggaggagactgttcggacaagatattctcacagcaagactatgaactttttctttattcactttcaaatgtgatgttgaaaaatcctgagttaagtgttcaagctagatcccttattatgaagatttggaaatgtgaacgctttgctgaatacagagagacctctgttaatacttctaattatacagttcctataaagagtgtacttgggggattaatcattaattggaaacgagaagatgtttgtaagcccgatagg------gaaatagagaaagaagaaatattagatatgatttcatttgccaaagattgctttcctgaaaagtttgacctttttaaaaaagtcatgatagaaaatcttagaatatgtggtaggaaaggaaagaggaaaggtgtagattacggcaagtttgcagaagggttatttcttcagttagagaaagtaacctcaccttctgtaggtgatggttcttggaataatttgcggtctcgatctaaggtatctttgccacttgatggtccttggaataatttgcggtctcgatct------------------aaggtatctttgccacttgatggttctggtgatggcccacagtctgagtttgaagctcctagtgtgagtggtatttctggttctcataagaaaagaagaatctag
>D_sp_aff_chauvacae_STUp
atgccaatagaaacaaaatgtcaggctgaagtgcttaaaaagctacaagatgtgataaaatatacagatcgtgacatttcggctggaagaaagttagctattaaaaggtgggtcgagac------------ctatatagagaatatcaaactttttaaggatgataagctggaattcttatataatgtttttcgagatgaaggttgttggttaggtacaaggttaaataatactgttttaggtcagaaattgactgaagagaaaataggagaaatcgataacccactaccaaggtatggtatggcatctaggtactgtataa-gggcaagataggtgattttttcaacaaacagtttgtactctctagaggtcaatttacttcagaagagttagatagtcaaggt-atccgatcc------gtgatcaatatgtaagaaacattctgctatcatccatgaagagaaatggtcctgtgtttgatttctggatcgatagagaatctggggaattaaagaagt---atgatgtagtagaaggttttgacagtactgtaaaacttaagtggagcgaaggggtagagtatttttataatcagttagaggaaaaagataaggagaagaagcttacagaagctattgttgctctttctcgtcctcaatctgttaagagagacgctcctattttagatttttgtgtaagaaatataggcgataaagatactcttttacagaaattattgcagaaagaaaagggagtatattcccttcttgctgaattaatagagtcatgtttttttgatacggttcatgatttgctacagtgctggtattataaaggcgtttcagcaggaggagactgttcggacaagatattctcacagcaaggctatgaactttttctttattcactttcaaatgtgatgttgaaaaatcctgagttaagtgttcaagatagatcccttattatggagatttggaaatgtgaacgctttgctgaatacaga-----------taatacttctaattatacagttcctataaagagtgtacttgggggattaatcattaattggaaacgagaagatgtttgtaagcccgatagg------gaaatagagaaagaagaaatattagatatgatttcatttgccaaaggttgctttcctgaaaagtttgacctttttaaagaagtcatgctagaaaatcttagaatatgtggtagggaaggaaagaggaaaggtgtagattacggcaagtttgcagaagagttatttcttcagttagagaaagtaactttaccttctgtagg---------------------------------------------------tgatggtccttggaataatttgcggtctcaatct------------------aaggtatctttgccacttgatggttctggtgatggcccacagtctgagtttgaagctcctagtgtgagtggtatttctggttctcataagaaaagaagaatctag
>Ectemnius_continuus
------------------------------------aaaaaattacaggaagctattaaacatccagatccagcagttgttgcagggaggaagtcagctatcaagagatgggtgggagtccttcaagataactttatggagcacatcaaatactttaagggtgataagttgaagtttttgcacaatgtattccaagatgaaagttgctggtcaggtataagattaaataatgctgttttaggtcaaagacttactgaagaaaaaataggtggaatagataatccacttcgcaaatatgagatggcttgtagttactgtgtagtagataaaattcatcctctctttcaaaaaagatttgagtttctcaagaacggttttcgtcctggtgcgcgtgatggtagtggtaatcctataa------ctgataaatacgtacgaaactccctactagatactataaaaagaaatggtagcgtgtttgatttctggattgatagagaatctggggaattaaagaagt---atgatgcagtagaaggctttaacagtgctgtaaaacttaagtggagtgaaggagtagagtatttttatagtcatctaaaagaagaagataaagaaaagaagcttacagaagctattattgctctatctcgcgttcaatctgttgagaaagatgctcctattttagatttttgtgtaaataaggtagctgacaaagatactcttttgcagaaattatcgcagaaagataaaggagtatattcccttcttgctgaattaatagagtcatgtttttttgatacggttcatgatttggtacagtgctggtgttataaaggcgtttcagcaggaggagactgttcggacaagatattctcacagcaagactatgaactttttctttattcactttcaaatgtgatgttgaaaaatcctgagttaagtgttcaagctagatcccttattatggagatttggaaatgtgaacgctttgctgaatacagagagacctctgttaatacttctaattatacagttcctataaagagtgtacttgggggattaatcattaattggaaacgagaagatgtttgtaagcccgatagg------gaaatagagaaagaagaaatattagatatgatttcatttgccaaaggttgctttcctgaaaagtttgacctttttaaagaagtcatgatagaaaatcttagaatatgtggtagggaaggaaagaggaaaggtgtagattacggcaagtttgcagaagagttatttcttcagttagagaaagtaactttaccttctgtagg---------------------------------------------------tgatggtccttggaataatttgcggtctcaatct------------------aaggtatctttgccacttgatggttctggtgatggcccacagtctgagtttgaagctcctagtgtgagttgtatttctggttctcataagaaaagaagaatctag
>Epistrophe_grossularia
------------------------------------aaaaaattacaggaagctattaaacatccagatccagcagttgttgcagggaggaagtcagctatcaagagatgggtgggagtccttcaagataactttatggagcacatcaaatactttaagggtgataagttgaagtttttgcacaatgtattccaagatgaaagttgctggtcaggtataagattaaataatgctgttttaggtcaaagacttactgaagaaaaaataggtggaatagataatccacttcgcaaatatgagatggcttgtagttactgtgtagtagataaaattcatcctctctttcaaaaaagatttgagtttctcaagaacggttttcgtcctggtgcgcgtgatggtagtggtaatcctataa------ctgataaatacgtacgaaactccctactagatactataaaaagaaatggtagcgtgtttgatttctggattgatagagaatctggggaattaaagaagt---atgatgcagtagaaggctttaacagtgctgtaaaacttaagtggagtgaaggagtagagtatttttatagtcatctaaaagaagaagataaagaaaagaagcttacagaagctattattgctctatctcgcgttcaatctgttgagaaagatgctcctattttagatttttgtgtaaataaggtagctgacaaagatactcttttgcagaaattatcgcagaaagataaaggagtatattcccttcttgctgaattaatagagtcatgtttttttgatacggttcatgatttggtacagtgctggtgttataaaggcgtttcagcaggaggagactgttcggacaagatattctcacagcaagactatgaactttttctttattcactttcaaatgtgatgttgaaaaatcctgagttaagtgttcaagctagatcccttattatggagatttggaaatgtgaacgctttgctgaatacagagagacctctgttaatacttctaattatacagttcctataaagagtgtacttgggggattaatcattaattggaaacgagaagatgtttgtaagcccgatagg------gaaatagagaaagaagaaatattagatatgatttcatttgccaaaggttgctttcctgaaaagtttgacctttttaaagaagtcatgatagaaaatcttagaatatgtggtagggaaggaaagaggaaaggtgtagattacggcaagtttgcagaagagttatttcttcagttagagaaagtaactttaccttctgtagg---------------------------------------------------tgatggtccttggaataatttgcggtctcaatct------------------aaggtatctttgccacttgatggttctggtgatggcccacagtctgagtttgaagctcctagtgtgagtggtatttctggttctcataagaaaagaagaatctag
>Hofmannophila_pseudospretella_1
atgccaatagaaacaaaacgtcaggctgaagtgcttaaaaagctacaagatgtgataaaacatacagatcgtgacattgcggctggaagaaagttagctattaaaaggtgggtcgagac------------ctatatagagtatatcaaactttttaaggatgataagctggaattcttatataatgtttttcgagatgaaggttgttggttaggtacaaggttaaataatactgttttaggtcagaaattgactgaagagaaaataggagaaatcgataacccactaccaaggtatggtatggcatctaggtactgtataacgggcaagataggtgattttttcaacaaacagtttgtactctctagaggtcaatttacttcagaagaggtagatagtcaaggtaatccgatca------gtgatcaatatgtaagaaacattctgctatcatccatgaagagaaatggtcctgtgtttgatttctggatcgatagagaatctggggaattaaagaagt---atgatgcagtagaaggttttgacagtgctgtaaaacttaagtggagcgaaggggtagagtatttttataatcagttagaggaaaaagataaggagaagaagcttacagaagctattgttgctctttctcgtcctcaatctgttgagaaagacgctcctattttagatttttgtgtaaggaatataggcgataaagatactcttttacagaaattattgcagaaagataagggagtatattcccttcttgctgaattaatagagtcatgtttttttgatacggttcatgatttggtacagtgctggtgttataaaggcgtttcagcaggaggagactgttcggacaagatattctcacagcaagactatgaactttttctttattcactttcaaatgtgatgttgaaaaatcctgagttaagtgttcaagctagatcccttattatggagatttggaaatgtgaacgctttgctgaatacagagagacctctgttaatacttctaattatacagttcctataaagagtgtacttgggggattaatcattaattggaaacgagaagatgtttgtaagcccgatagg------gaaatagagaaagaagaaatattagatatgatttcatttgccaaaggttgctttcctgaaaagtttgacctttttaaagaagtcatgatagaaaatcttagaatatgtggtagggaaggaaagaggaaaggtgtagattacggcaagtttgcagaagagttatttcttcagttagagaaagtaactttaccttctgtagg---------------------------------------------------tgatggtccttggaataatttgcggtctcaatct------------------aaggtatctttgccacttgatggttctggtgatggcccacagtctgagtttgaagctcctagtgtgagtggtatttctggttctcataagaaaagaa--------
>Hofmannophila_pseudospretella_2
atgccaatagaaacaaaacgtcaggctgaagtgcttaaaaagctacaagatgtgataaaacatacagatcgtgacattgcggctggaagaaagttagctattaaaaggtgggtcgagac------------ctatatagagtatatcaaactttttaaggatgataagctggaattcttatataatgtttttcgagatgaaggttgttggttaggtacaaggttaaataatactgttttaggtcagaaattgactgaagagaaaataggagaaatcgataacccactaccaaggtatggtatggcatctaggtactgtataacgggcaagataggtgattttttcaacaaacagtttgtactctctagaggtcaatttacttcagaagaggtagatagtcaaggtaatccgatca------gtgatcaatatgtaagaaacattctgctatcatccatgaagagaaatggtcctgtgtttgatttctggatcgatagagaatctggggaattaaagaagt---atgatgcagtagaaggttttgacagtgctgtaaaacttaagtggagcgaaggggtagagtatttttataatcagttagaggaaaaagataaggagaagaagcttacagaagctattgttgctctttctcgtcctcaatctgttgagaaagacgctcctattttagatttttgtgtaaggaatataggcgataaagatactcttttacagaaattattgcagaaagataagggagtatattcccttcttgctgaattaatagagtcatgtttttttgatacggttcatgatttggtacagtgctggtgttataaaggcgtttcagcaggaggagactgttcggacaagatattctcacagcaagactatgaactttttctttattcactttcaaatgtgatgttgaaaaatcctgagttaagtgttcaagctagatcccttattatggagatttggaaatgtgaacgctttgctgaatacagagagacctctgttaatacttctaattatacagttcctataaagagtgtacttgggggattaatcattaattggaaacgagaagatgtttgtaagcccgatagg------gaaatagagaaagaagaaatattagatatgatttcatttgccaaaggttgctttcctgaaaagtttgacctttttaaagaagtcatgatagaaaatcttagaatatgtggtagggaaggaaagaggaaaggtgtagattacggcaagtttgcagaagagttatttcttcagttagagaaagtaactttaccttctgtagg---------------------------------------------------tgatggtccttggaataatttgcggtctcaatct------------------aaggtatctttgccacttgatggttctggtgatggcccacagtctgagtttgaagctcctagtgtgagtggtatttctggttctcataagaaaagaa--------
>Limnophora_tigrina
atgccaatagaaacaaaacgtcagcctgaagtgcttaaaaagctacaagatgtgataaaacatacagatcgtgacattgcggctggaagaaagttagctattaaaaggtgggtcgagac------------ctatatagagtatatcaaactttttaaggatgataagctggaattcttatataatgtttttcgagatgaaggttgttggttaggtacaaggttaaataatactgttttaggtcagaaattgactgaagagaaaataggagaaatcgataacccactaccaaggtatggtatggcatctaggtactgtataacgggcaagataggtgattttttcaacaaacagtttgtactctctagaggtcaatttacttcagaagaggtagatagtcaaggtaatccgatca------gtgatcaatatgtaagaaacattctgctatcatccatgaagagaaatggtcctgtgtttgatttctggatcgatagagaatctggggaattaaagaagt---atgatgcagtagaaggttttgacagtgctgtaaaacttaagtggagcgaaggggtagagtatttttataatcagttagaggaaaaagataaggagaagaagcttacagaagctattgttgctctttctcgtcctcaatctgttgagaaagacgctcctattttagatttttgtgtaaggaatataggcgataaagatactcttttacagaaattattgcagaaagataagggagtatattcccttcttgctgaattaatagagtcatgtttttttgatacggttcatgatttggtacagtactggtgttataaaggcgtttcagcaggaggagactgttcggacaagatattctcacagcaagactatgaactttttctttattcactttcaaatgtgatgttgaaaaatcctgagttaagtgttcaagctagatcccttattatggagatttggaaatgtgaacgctttgctgaatacagagagacctctgttaatacttctaattatacagttcctataaagagtgtacttgggggattaatcattaattggaaacgagaagatgtttgtaagcccgatagg------gaaatagagaaagaagaaatattagatatgatttcatttgccaaaggttgctttcctgaaaagtttgacctttttaaagaagtcatgatagaaaatcttagaatatgtggtagggaaggaaagaggaaaggtgtagattacggcaagtttgcagaagagttatttcttcagttagagaaagtaactttaccttctgtagg---------------------------------------------------tgatggtccttggaataatttgcggtctcaatct------------------aaggtatctttgccacttgatggttctggtgatggcccacagtctgagtttgaagctcctaatgtgagtggtatttctggttctcataagaaaagaagaatctag
>Liriomyza_huidobrensis
atgccaatagaaacaaaacgtcaggctgaagtgcttaaaaagctacaagatgtgataaaacatacagatcgtgacattgcggctggaagaaagttagctattaaaaggtgggtcgagac------------ctatatagagtatatcaaactttttaaggatgataagctggaattcttatataatgtttttcgagatgaaggttgttggttaggtacaaggttaaataatactgttttaggtcagaaattgactgaagagaaaataggagaaatcgataacccactaccaaggtatggtatggcatctaggtactgtataacgggcaagataggtgattttttcaacaaacagtttgtactctctagaggtcaatttacttcagaagaggtagatagtcaaggtaatccgatca------gtgatcaatatgtaagaaacattctgctatcatccatgaagagaaatggtcctgtgtttgatttctggatcgatagagaatctggggaattaaagaagt---atgatgcagtagaaggttttgacagtgctgtaaaacttaagtggagcgaaggggtagagtatttttataatcagttagaggaaaaagataaggagaagaagcttacagaagctattgttgctctttctcgtcctcaatctgttgagaaagacgctcctattttagatttttgtgtaaggaatataggcgataaagatactcttttacagaaattattgcagaaagataagggagtatattcccttcttgctgaattaatagagtcatgtttttttgatacggttcatgatttggtacagtgctggtgttataaaggcgtttcagcaggaggagactgttcggacaagatattctcacagcaagactatgaactttttctttattcactttcaaatgtgatgttgaaaaatcctgagttaagtgttcaagctagatcccttattatggagatttggaaatgtgaacgctttgctgaatacagagagacctctgttaatacttctaattatacagttcctataaagagtgtacttgggggattaatcattaattggaaacgagaagatgtttgtaagcccgatagg------gaaatagagaaagaagaaatattagatatgatttcatttgccaaaggttgctttcctgaaaagtttgacctttttaaagaagtcatgatagaaaatcttagaatatgtggtagggaaggaaagaggaaaggtgtagattacggcaagtttgcagaagagttatttcttcagttagagaaagtaactttaccttctgtagg---------------------------------------------------tgatggtccttggaataatttgcggtctcaatct------------------aaggtatctttgccacttgatggttctggtgatggcccacagtctgagtttgaagctcctagtgtgagtggtatttctggttctcataagaaaagaa--------
>Lypha_dubia_1
atgccaatagaaacaaaacgtcaggctgaagtgcttaaaaagctacaagatgtgataaaacatacagatcgtgacattgcggctggaagaaagttagctattaaaaggtgggtcgagac------------ctatatagagtatatcaaactttttaaggatgataagctggaattcttatataatgtttttcgagatgaaggttgttggttaggtacaaggttaaataatactgttttaggtcagaaattgactgaagagaaaataggagaaatcgataacccactaccaaggtatggtatggcatctaggtactgtataacgggcaagataggtgattttttcaacaaacagtttgtactctctagaggtcaatttacttcagaagaggtagatagtcaaggtaatccgatca------gtgatcaatatgtaagaaacattctgctatcatccatgaagagaaatggtcctgtgtttgatttctggatcgatagagaatctggggaattaaagaagt---atgatgcagtagaaggttttgacagtgctgtaaaacttaagtggagcgaaggggtagagtatttttataatcagttagaggaaaaagataaggagaagaagcttacagaagctattgttgctctttctcgtcctcaatctgttgagaaagacgctcctattttagatttttgtgtaaggaatataggcgataaagatactcttttacagaaattattgcagaaagataagggagtatattcccttcttgctgaattaatagagtcatgtttttttgatacggttcatgatttggtacagtgctggtgttataaaggcgtttcagcaggaggagactgttcggacaagatattctcacagcaagactatgaactttttctttattcactttcaaatgtgatgttgaaaaatcctgagttaagtgttcaagctagatcccttattatggagatttggaaatgtgaacgctttgctgaatacagagagacctctgttaatacttctaattatacagttcctataaagagtgtacttgggggattaatcattaattggaaacgagaagatgtttgtaagcccgatagg------gaaatagagaaagaagaaatattagatatgatttcatttgccaaaggttgctttcctgaaaagtttgacctttttaaagaagtcatgatagaaaatcttagaatatgtggtagggaaggaaagaggaaaggtgtagattacggcaagtttgcagaagagttatttcttcagttagagaaagtaactttaccttctgtagg---------------------------------------------------tgatggtccttggaataatttgcggtctcaatct------------------aaggtatctttgccacttgatggttctggtgatggcccacagtctgagtttgaagctcctagtgtgagtggtatttctggttctcataagaaaagaa--------
>Lypha_dubia_2
atgccaatagaaacaaaacgtcaggctgaagtgcttaaaaagctacaagatgtgataaaacatacagatcgtgacattgcggctggaagaaagttagctattaaaaggtgggtcgagac------------ctatatagagtatatcaaactttttaaggatgataagctggaattcttatataatgtttttcgagatgaaggttgttggttaggtacaaggttaaataatactgttttaggtcagaaattgactgaagagaaaataggagaaatcgataacccactaccaaggtatggtatggcatctaggtactgtataacgggcaagataggtgattttttcaacaaacagtttgtactctctagaggtcaatttacttcagaagaggtagatagtcaaggtaatccgatca------gtgatcaatatgtaagaaacattctgctatcatccatgaagagaaatggtcctgtgtttgatttctggatcgatagagaatctggggaattaaagaagt---atgatgcagtagaaggttttgacagtgctgtaaaacttaagtggagcgaaggggtagagtatttttataatcagttagaggaaaaagataaggagaagaagcttacagaagctattgttgctctttctcgtcctcaatctgttgagaaagacgctcctattttagatttttgtgtaaggaatataggcgataaagatactcttttacagaaattattgcagaaagataagggagtatattcccttcttgctgaattaatagagtcatgtttttttgatacggttcatgatttggtacagtgctggtgttataaaggcgtttcagcaggaggagactgttcggacaagatattctcacagcaagactatgaactttttctttattcactttcaaatgtgatgttgaaaaatcctgagttaagtgttcaagctagatcccttattatggagatttggaaatgtgaacgctttgctgaatacagagagacctctgttaatacttctaattatacagttcctataaagagtgtacttgggggattaatcattaattggaaacgagaagatgtttgtaagcccgatagg------gaaatagagaaagaagaaatattagatatgatttcatttgccaaaggttgctttcctgaaaagtttgacctttttaaagaagtcatgatagaaaatcttagaatatgtggtagggaaggaaagaggaaaggtgtagattacggcaagtttgcagaagagttatttcttcagttagagaaagtaactttaccttctgtagg---------------------------------------------------tgatggtccttggaataatttgcggtctcaatct------------------aaggtatctttgccacttgatggttctggtgatggcccacagtctgagtttgaagctcctagtgtgagtggtatttctggttctcataagaaaagaa--------
>Microdon_myrmicae
------------------------------------aaaaaattacaggaagctattaaacatccagatccagcagttgttgcagggaggaagtcagctatcaagagatgggtgggagtccttcaagataactttatggagcacatcaaatactttaagggtgataagttgaagtttttgcacaatgtattccaagatgaaagttgctggtcaggtataagattaaataatgctgttttaggtcaaagacttactgaagaaaaaataggtggaatagataatccacttcgcaaatatgagatggcttgtagttactgtgtagtagataaaattcatcctctctttcaaaaaagatttgagtttctcaagaacggttttcgtcctggtgcgcgtgatggtagtggtaatcctataa------ctgataaatacgtacgaaactccctactagatactataaaaagaaatggtagcgtgtttgatttctggattgatagagaatctggggaattaaagaagt---atgatgcagtagaaggctttaacagtgctgtaaaacttaagtggagtgaaggagtagagtatttttatagtcatctaaaagaagaagataaagaaaagaagcttacagaagctattattgctctatctcgcgttcaatctgttgagaaagatgctcctattttagatttttgtgtaaataaggtagctgacaaagatactcttttgcagaaattatcgcagaaagataaaggagtatattcccttcttgctgaattaatagagtcatgtttttttgatacggttcatgatttggtacagtgctggtgttataaaggcgtttcagcaggaggagactgttcggacaagatattctcacagcaagactatgaactttttctttattcactttcaaatgtgatgttgaaaaatcctgagttaagtgttcaagctagatcccttattatggagatttggaaatgtgaacgctttgctgaatacagagagacctctgttaatacttctaattatacagttcctataaagagtgtacttgggggattaatcattaattggaaacgagaagatgtttgtaagcccgatagg------gaaatagagaaagaagaaatattagatatgatttcatttgccaaaggttgctttcctgaaaagtttgacctttttaaagaagtcatgatagaaaatcttagaatatgtggtagggaaggaaagaggaaaggtgtagattacggcaagtttgcagaagagttatttcttcagttagagaaagtaactttaccttctgtagg---------------------------------------------------tgatggtccttggaataatttgcggtctcaatct------------------aaggtatctttgccacttgatggttctggtgatggcccacagtctgagtttgaagctcctagtgtgagtggtatttctggttctcataagaaaagaagaatctag
>Ophion_costatus
atgccaatagaaacaaaacgtcaggctgaagtgcttaaaaagctacaagatgtgataaaacatacagatcgtgacattgcggctggaagaaagttagctattaaaaggtgggtcgagac------------ctatatagagtatatcaaactttttaaggatgataagctggaattcttatataatgtttttcgagatgaaggttgttggttaggtacaaggttaaataatactgttttaggtcagaaattgactgaagagaaaataggagaaatcgataacccactaccaaggtatggtatggcatctaggtactgtataacgggcaagataggtgattttttcaacaaacagtttgtactctctagaggtcaatttacttcagaagaggtagatagtcaaggtaatccgatca------gtgatcaatatgtaagaaacattctgctatcatccatgaagagaaatggtcctgtgtttgatttctggatcgatagagaatctggggaattaaagaagt---atgatgcagtagaaggttttgacagtgctgtaaaacttaagtggagcgaaggggtagagtatttttataatcagttagaggaaaaagataaggagaagaagcttacagaagctattgttgctctttctcgtcctcaatctgttgagaaagacgctcctattttagatttttgtgtaaggaatataggcgataaagatactcttttacagaaattattgcagaaagataagggagtatattcccttcttgctgaattaatagagtcatgtttttttgatacggttcatgatttggtacagtgctggtgttataaaggcgtttcagcaggaggagactgttcggacaagatattctcacagcaagactatgaactttttctttattcactttcaaatgtgatgttgaaaaatcctgagttaagtgttcaagctagatcccttattatggagatttggaaatgtgaacgctttgctgaatacagagagacctctgttaatacttctaattatacagttcctataaagagtgtacttgggggattaatcattaattggaaacgagaagatgtttgtaagcccgatagg------gaaatagagaaagaagaaatattagatatgatttcatttgccaaaggttgctttcctgaaaagtttgacctttttaaagaagtcatgatagaaaatcttagaatatgtggtagggaaggaaagaggaaaggtgtagattacggcaagtttgcagaagagttatttcttcagttagagaaagtaactttaccttctgtagg---------------------------------------------------tgatggtccttggaataatttgcggtctcaatct------------------aaggtatctttgccacttgatggttctggtgatggcccacagtctgagtttgaagctcctagtgtgagtggtatttctggttctcataagaaaagaa--------
>Opomyza_germinationis
atgccaatagaaacaaaacgtcaggctgaagtgcttaaaaagctacaagatgtgataaaacatacagatcgtgacattgcggctggaagaaagttagctattaaaaggtgggtcgagac------------ctatatagagtatatcaaactttttaaggatgataagctggaattcttatataatgtttttcgagatgaaggttgttggttaggtacaaggttaaataatactgttttaggtcagaaattgactgaagagaaaataggagaaatcgataacccactaccaaggtatggtatggcatctaggtactgtataacgggcaagataggtgattttttcaacaaacagtttgtactctctagaggtcaatttacttcagaagaggtagatagtcaaggtaatccgatca------gtgatcaatatgtaagaaacattctgctatcatccatgaagagaaatggtcctgtgtttgatttctggatcgatagagaatctggggaattaaagaagt---atgatgcagtagaaggttttgacagtgctgtaaaacttaagtggagcgaaggggtagagtatttttataatcagttagaggaaaaagataaggagaagaagcttacagaagctattgttgctctttctcgtcctcaatctgttgagaaagacgctcctattttagatttttgtgtaaggaatataggcgataaagatactcttttacagaaattattgcagaaagataagggagtatattcccttcttgctgaattaatagagtcatgtttttttgatacggttcatgatttggtacagtgctggtgttataaaggcgtttcagcaggaggagactgttcggacaagatattctcacagcaagactatgaactttttctttattcactttcaaatgtgatgttgaaaaatcctgagttaagtgttcaagctagatcccttattatggagatttggaaatgtgaacgctttgctgaatacagagagacctctgttaatacttctaattatacagttcctataaagagtgtacttgggggattaatcattaattggaaacgagaagatgtttgtaagcccgatagg------gaaatagagaaagaagaaatattagatatgatttcatttgccaaaggttgctttcctgaaaagtttgacctttttaaagaagtcatgatagaaaatcttagaatatgtggtagggaaggaaagaggaaaggtgtagattacggcaagtttgcagaagagttatttcttcagttagagaaagtaactttaccttctgtagg---------------------------------------------------tgatggtccttggaataatttgcggtctcaatct------------------aaggtatctttgccacttgatggttctggtgatggcccacagtctgagtttgaagctcctagtgtgagtggtatttctggttctcataagaaaagaa--------
>Pheosia_gnoma
atgccaatagaaacaaaacgtcaggctgaagtgcttaaaaagctacaagatgtgataaaacatacagatcgtgacattgcggctggaagaaagttagctattaaaaggtgggtcgagac------------ctatatagagtatatcaaactttttaaggatgataagctggaattcttatataatgtttttcgagatgaaggttgttggttaggtacaaggttaaataatactgttttaggtcagaaattgactgaagagaaaataggagaaatcgataacccactaccaaggtatggtatggcatctaggtactgtataacgggcaagataggtgattttttcaacaaacagtttgtactctctagaggtcaatttacttcagaagaggtagatagtcaaggtaatccgatca------gtgatcaatatgtaagaaacattctgctatcatccatgaagagaaatggtcctgtgtttgatttctggatcgatagagaatctggggaattaaagaagt---atgatgcagtagaaggttttgacagtgctgtaaaacttaagtggagcgaaggggtagagtatttttataatcagttagaggaaaaagataaggagaagaagcttacagaagctattgttgctctttctcgtcctcaatctgttgagaaagacgctcctattttagatttttgtgtaaggaatataggcgataaagatactcttttacagaaattattgcagaaagataagggagtatattcccttcttgctgaattaatagagtcatgtttttttgatacggttcatgatttggtacagtgctggtgttataaaggcgtttcagcaggaggagactgttcggacaagatattctcacagcaagactatgaactttttctttattcactttcaaatgtgatgttgaaaaatcctgagttaagtgttcaagctagatcccttattatggagatttggaaatgtgaacgctttgctgaatacagagagacctctgttaatacttctaattatacagttcctataaagagtgtacttgggggattaatcattaattggaaacgagaagatgtttgtaagcccgatagg------gaaatagagaaagaagaaatattagatatgatttcatttgccaaaggttgctttcctgaaaagtttgacctttttaaagaagtcatgatagaaaatcttagaatatgtggtagggaaggaaagaggaaaggtgtagattacggcaagtttgcagaagagttatttcttcagttagagaaagtaactttaccttctgtagg---------------------------------------------------tgatggtccttggaataatttgcggtctcaatct------------------aaggtatctttgccacttgatggttctggtgatggcccacagtctgagtttgaagctcctagtgtgagtggtatttctggttctcataagaaaagaa--------
>Protocalliphora_azurea
atgccaatagaaacaaaacgtcaggctgaagtgcttaaaaagctacaagatgtgataaaacatacagatcgtgacattgcggctggaagaaagttagctattaaaaggtgggtcgagac------------ctatatagagtatatcaaactttttaaggatgataagctggaattcttatataatgtttttcgagatgaaggttgttggttaggtacaaggttaaataatactgttttaggtcagaaattgactgaagagaaaataggagaaatcgataacccactaccaaggtatggtatggcatctaggtactgtataacgggcaagataggtgattttttcaacaaacagtttgtactctctagaggtcaatttacttcagaagaggtagatagtcaaggtaatccgatca------gtgatcaatatgtaagaaacattctgctatcatccatgaagagaaatggtcctgtgtttgatttctggatcgatagagaatctggggaattaaagaagt---atgatgcagtagaaggttttgacagtgctgtaaaacttaagtggagcgaaggggtagagtatttttataatcagttagaggaaaaagataaggagaagaagcttacagaagctattgttgctctttctcgtcctcaatctgttgagaaagacgctcctattttagatttttgtgtaaggaatataggcgataaagatactcttttacagaaattattgcagaaagataagggagtatattcccttcttgctgaattaatagagtcatgtttttttgatacggttcatgatttggtacagtgctggtgttataaaggcgtttcagcaggaggagactgttcggacaagatattctcacagcaagactatgaactttttctttattcactttcaaatgtgatgttgaaaaatcctgagttaagtgttcaagctagatcccttattatggagatttggaaatgtgaacgctttgctgaatacagagagacctctgttaatacttctaattatacagttcctataaagagtgtacttgggggattaatcattaattggaaacgagaagatgtttgtaagcccgatagg------gaaatagagaaagaagaaatattagatatgatttcatttgccaaaggttgctttcctgaaaagtttgacctttttaaagaagtcatgatagaaaatcttagaatatgtggtagggaaggaaagaggaaaggtgtagattacggcaagtttgcagaagagttatttcttcagttagagaaagtaactttaccttctgtagg---------------------------------------------------tgatggtccttggaataatttgcggtctcaatct------------------aaggtatctttgccacttgatggttctggtgatggcccacagtctgagtttgaagctcctagtgtgagtggtatttctggttctcataagaaaagaa--------
>Rhopobota_naevana
------------------------------------aaaaaattacaggaagctattaaacatccagatccaacagttgctgccgggaggaagtcagctatcaagagatgggtgggagtccttcaagataactttatggagcacataaaatgctttaaagatgataagctgaagtttttgcacaatgtattccaagatgaaggttgctggtcaggtgtaaggttggataatgctgctttaggtcaaaggtttactgaagaaaaaataggggaaatcgataatccacttcgcagatatgatatggcttgtagatactgtgtagtggataaaattccttctctctttaaggagcaatttgatacctataaaagaagcttttcatctaatgcagttgatggtaatggtcgtcctgtaaaagatgataataaatacatactaaactcactattgtatgggatgaaaagggaagatcctgtattaagtttctggatcgataaagagtctggggaattaaagcaacctagtaatgcagtagagggttttgacagtgctgtaaaacttaagtggagcgaaggggtagagtatttttataatcagttagaggaaaaagataaggagaagaagcttacagaagctattattgctctttctcgtcctcaatctgttgagaaagatgctcctattttagatttttgtgtaaggaatatagctgacaaagatactcttttacagaaattgctgcagaaagataagggagtatattcccttcttgctgaattaatagagtcatgtttttttgatacggttcatgatttggtacggggctggtgttatgagggacttctagaacgggaagaccattcagataagatgttctcacagcaagactatgaactttttctttattcactttcaaatgtgatgttgaaaaatcctgagttaagtgttcaagctagatcccttattatggagatttggaaatgtgaacgctttgctgaatacagagagacctctgttaatacttctaattatacagttcctataaagagtgtacttgggggattaatcattaattggaaacgagaagatgtttgtaagcccgatagg------gaaatagagaaagaagaaatattagatatgatttcatttgccaaaggttgctttcctgaaaagtttgacctttttaaagaagtcatgatagaaaatcttagaatatgtggtagggaaggaaagaggaaaggtgtagattacggcaagtttgcagaagagttatttcttcagttagagaaagtaactttaccttctgtagg---------------------------------------------------tgatggtccttggaataatttgcggtctcaatct------------------aaggtatctttgccacttgatggttctggtgatggcccacagtctgagtttgaagctcctagtgtgagtggtatttctggttctcataagaaaagaagaatctag
>Sturmia_bella
atgccaatagaaacaaaacgtcaggctgaagtgcttaaaaagctacaagatgtgataaaacatacagatcgtgacattgcggctggaagaaagttagctattaaaaggtgggtcgagac------------ctatatagagtatatcaaactttttaaggatgataagctggaattcttatataatgtttttcgagatgaaggttgttggttaggtacaaggttaaataatactgttttaggtcagaaattgactgaagagaaaataggagaaatcgataacccactaccaaggtatggtatggcatctaggtactgtataacgggcaagataggtgattttttcaacaaacagtttgtactctctagaggtcaatttacttcagaagaggtagatagtcaaggtaatccgatca------gtgatcaatatgtaagaaacattctgctatcatccatgaagagaaatggtcctgtgtttgatttctggatcgatagagaatctggggaattaaagaagt---atgatgcagtagaaggttttgacagtgctgtaaaacttaagtggagcgaaggggtagagtatttttataatcagttagaggaaaaagataaggagaagaagcttacagaagctattgttgctctttctcgtcctcaatctgttgagaaagacgctcctattttagatttttgtgtaaggaatataggcgataaagatactcttttacagaaattattgcagaaagataagggagtatattcccttcttgctgaattaatagagtcatgtttttttgatacggttcatgatttggtacagtgctggtgttataaaggcgtttcagcaggaggagactgttcggacaagatattctcacagcaagactatgaactttttctttattcactttcaaatgtgatgttgaaaaatcctgagttaagtgttcaagctagatcccttattatggagatttggaaatgtgaacgctttgctgaatacagagagacctctgttaatacttctaattatacagttcctataaagagtgtacttgggggattaatcattaattggaaacgagaagatgtttgtaagcccgatagg------gaaatagagaaagaagaaatattagatatgatttcatttgccaaaggttgctttcctgaaaagtttgacctttttaaagaagtcatgatagaaaatcttagaatatgtggtagggaaggaaagaggaaaggtgtagattacggcaagtttgcagaagagttatttcttcagttagagaaagtaactttaccttctgtagg---------------------------------------------------tgatggtccttggaataatttgcggtctcaatct------------------aaggtatctttgccacttgatggttctggtgatggcccacagtctgagtttgaagctcctagtgtgagtggtatttctggttctcataagaaaagaa--------
>Volucella_bombylans
atgccaatagaaacaaaacgtcaggctgaagtgcttaaaaagctacaagatgtgataaaacatacagatcgtgacattgcggctggaagaaagttagctattaaaaggtgggtcgagac------------ctatatagagtatatcaaactttttaaggatgataagctggaattcttatataatgtttttcgagatgaaggttgttggttaggtacaaggttaaataatactgttttaggtcagaaattgactgaagagaaaataggagaaatcgataacccactaccaaggtatggtatggcatctaggtactgtataacgggcaagataggtgattttttcaacaaacagtttgtactctctagaggtcaatttacttcagaagaggtagatagtcaaggtaatccgatca------gtgatcaatatgtaagaaacattctgctatcatccatgaagagaaatggtcctgtgtttgatttctggatcgatagagaatctggggaattaaagaagt---atgatgcagtagaaggttttgacagtgctgtaaaacttaagtggagcgaaggggtagagtatttttataatcagttagaggaaaaagataaggagaagaagcttacagaagctattgttgctctttctcgtcctcaatctgttgagaaagacgctcctattttagatttttgtgtaaggaatataggcgataaagatactcttttacagaaattattgcagaaagataagggagtatattcccttcttgctgaattaatagagtcatgtttttttgatacggttcatgatttggtacagtgctggtgttataaaggcgtttcagcaggaggagactgttcggacaagatattctcacagcaagactatgaactttttctttattcactttcaaatgtgatgttgaaaaatcctgagttaagtgttcaagctagatcccttattatggagatttggaaatgtgaacgctttgctgaatacagagagacctctgttaatacttctaattatacagttcctataaagagtgtacttgggggattaatcattaattggaaacgagaagatgtttgtaagcccgatagg------gaaatagagaaagaagaaatattagatatgatttcatttgccaaaggttgctttcctgaaaagtttgacctttttaaagaagtcatgatagaaaatcttagaatatgtggtagggaaggaaagaggaaaggtgtagattacggcaagtttgcagaagagttatttcttcagttagagaaagtaactttaccttctgtagg---------------------------------------------------tgatggtccttggaataatttgcggtctcaatct------------------aaggtatctttgccacttgatggttctggtgatggcccacagtctgagtttgaagctcctagtgtgagtggtatttctggttctcataagaaaagaa--------
>wAna_1
atgccaatagaaacaaaacgtcaggctgaagtgcttaaaaagctacaagatgtgataaaacatacagatcgtgacattgcggctggaagaaagttagctattaaaaggtgggtcgagac------------ctatatagagtatatcaaactttttaaggatgataagctggaattcttatataatgtttttcgagatgaaggttgttggttaggtacaaggttaaataatactgttttaggtcagaaattgactgaagagaaaataggagaaatcgataacccactaccaaggtatggtatggcatctaggtactgtataacgggcaagataggtgattttttcaacaaacagtttgtactctctagaggtcaatttacttcagaagaggtagatagtcaaggtaatccgatca------gtgatcaatatgtaagaaacattctgctatcatccatgaagagaaatggtcctgtgtttgatttctggatcgatagagaatctggggaattaaagaagt---atgatgcagtagaaggttttgacagtgctgtaaaacttaagtggagcgaaggggtagagtatttttataatcagttagaggaaaaagataaggagaagaagcttacagaagctattgttgctctttctcgtcctcaatctgttaagaaagacgctcctattttagatttttgtgtaaggaatataggcgataaagatactcttttacagaaattattgcagaaagataagggagtatattcccttcttgctgaatcaatgga---------------------ttatgttctgatggcccactaatcctgttaaggcgtctcatca---------------------------------------------------------tcaatcccaaatgt-------tcaaatcctgagcctaa-gttcaagctagatccc----tattatgattgaaatgtgt-----------------tggagagacccctgcctaaac----------------acagaaaagagctt--------gattaatcac--attggaaacgagaagatgtttgtaagcccgatagg------aaaatagagaaagaagaaatattagatatgatttcatttgccaaaggttgctttcctgaaaagtttgacctttttaaagaagtcatgatagaaaatcttagaatatgtggtagggaaggaaagaggaaaggtgtagattacggcaagtttgcagaagagttatttcttcagttagagaaagtaactttaccttctgtagg---------------------------------------------------tgatggtccttggaataatttgcggtctcaatct------------------aaggtatctttgccacttgatggttctggtgatggcccacagtctgagtttgaagctcctagtgtgagtggtatttctggttctcataagaaaagaagaatctag
>wAna_2
atgccaatagaaacaaaacgtcaggctgaagtgcttaaaaagctacaagatgtgataaaacatacagatcgtgacattgcggctggaagaaagttagctattaaaaggtgggtcgagac------------ctatatagagtatatcaaactttttaaggatgataagctggaattcttatataatgtttttcgagatgaaggttgttggttaggtacaaggttaaataatactgttttaggtcagaaattgactgaagagaaaataggagaaatcgataacccactaccaaggtatggtatggcatctaggtactgtataacgggcaagataggtgattttttcaacaaacagtttgtactctctagaggtcaatttacttcagaagaggtagatagtcaaggtaatccgatca------gtgatcaatatgtaagaaacattctgctatcatccatgaagagaaatggtcctgtgtttgatttctggatcgatagagaatctggggaattaaagaagt---atgatgcagtagaaggttttgacagtgctgtaaaacttaagtggagcgaaggggtagagtatttttataatcagttagaggaaaaagataaggagaagaagcttacagaagctattgttgctctttctcgtcctcaatctgttaagaaagacgctcctattttagatttttgtgtaaggaatataggcgataaagatactcttttacagaaattattgcagaaagataagggagtatattcccttcttgctgaattaatagagtcatgtttttttgatacggttcatgatttggtacagtgctggtgttataaaggcgtttcagcaggaggagactgttcggacaagatattctcacagcaagactatgaactttttctttattcactttcaaatgtgatgttgaaaaatcctgagttaagtgttcaagctagatcccttattatggagatttggaaatgtgaacgctttgctgaatacagagagacctctgttaatacttctaattatacagttcctataaagagtgtacttgggggattaatcattaattggaaacgagaagatgtttgtaagcccgatagg------aaaatagagaaagaagaaatattagatatgatttcatttgccaaaggttgctttcctgaaaagtttgacctttttaaagaagtcatgatagaaaatcttagaatatgtggtagggaaggaaagaggaaaggtgtagattacggcaagtttgcagaagagttatttcttcagttagagaaagtaactttaccttctgtagg---------------------------------------------------tgatggtccttggaataatttgcggtctcaatct------------------aaggtatctttgccacttgatggttctggtgatggcccacagtctgagtttgaagctcctagtgtgagtggtatttctggttctcataagaaaagaagaatctag
>wCin
atgccaatagaaacaaaacgtcaggctgaagtgcttaaaaagctacaagatgtgataaaacatacagatcgtgacattgcggctggaagaaagttagctattaaaaggtgggtcgagac------------ctatatagagtatatcaaactttttaaggatgataagctggaattcttatataatgtttttcgagatgaaggttgttggttaggtacaaggttaaataatactgttttaggtcagaaattgactgaagagaaaataggagaaatcgataacccactaccaaggtatggtatggcatctaggtactgtataacgggcaagataggtgattttttcaacaaacagtttgtactctctagaggtcaatttacttcagaagaggtagatagtcaaggtaatccgatca------gtgatcaatatgtaagaaacattctgctatcatccatgaagagaaatggtcctgtgtttgatttctggatcgatagagaatctggggaattaaagaagt---atgatgcagtagaaggttttgacagtgctgtaaaacttaagtggagcgaaggggtagagtatttttataatcagttagaggaaaaagataaggagaagaagcttacagaagctattgttgctctttctcgtcctcaatctgttgagaaagacgctcctattttagatttttgtgtaaggaatataggcgataaagatactcttttacagaaattattgcagaaagataagggagtatattcccttcttgctgaattaatagagtcatgtttttttgatacggttcatgatttggtacagtgctggtgttataaaggcgtttcagcaggaggagactgttcggacaagatattctcacagcaagactatgaactttttctttattcactttcaaatgtgatgttgaaaaatcctgagttaagtgttcaagctagatcccttattatggagatttggaaatgtgaacgctttgctgaatacagagagacctctgttaatacttctaattatacagttcctataaagagtgtacttgggggattaatcattaattggaaacgagaagatgtttgtaagcccgatagg------gaaatagagaaagaagaaatattagatatgatttcatttgccaaaggttgctttcctgaaaagtttgacctttttaaagaagtcatgatagaaaatcttagaatatgtggtagggaaggaaagaggaaaggtgtagattacggcaagtttgcagaagagttatttcttcagttagagaaagtaactttaccttctgtagg---------------------------------------------------tgatggtccttggaataatttgcggtctcaatct------------------aaggtatctttgccacttgatggttctggtgatggcccacagtctgagtttgaagctcctagtgtgagtggtatttctggttctcataagaaaagaa--------
>wHa
atgccaatagaaacaaaacgtcaggctgaagtgcttaaaaagctacaagatgtgataaaacatacagatcgtgacattgcggctggaagaaagttagctattaaaaggtgggtcgagac------------ctatatagagtatatcaaactttttaaggatgataagctggaattcttatataatgtttttcgagatgaaggttgttggttaggtacaaggttaaataatactgttttaggtcagaaattgactgaagagaaaataggagaaatcgataacccactaccaa-----ggtatggcatctaggtactgtataacgggcaagataggtgattttttcaacaaacagtttgtactctctagaggtcaatttacttcagaagaggtagatagtcaaggtaatccgatca------gtgatcaatatgtaagaaacattctgctatcatccatgaagagaaatggtcctgtgtttgatttctggatcgatagagaatctggggaattaaagaagt---atgatgcagtagaaggttttgacagtactgtaaaacttaagtggagcgaaggggtagagtatttttataatcagttagaggaaaaagataaggagaagaagcttacagaagctattgttgctctttctcgtcctcaatctgttaagaaagacgctcctattttagatttttgtgtaaggaatataggcgataaagatactcttttacagaaattattgcagaaagataagggagtatattcccttcttgctgaattaatagagtcatgtttttttgatacggttcatgatttggtacagtgctggtgttataaaggcgtttcagcaggaggagactgttcggacaagatattctcacagcaagactatgaactttttctttattcactttcaaatgtgatgttgaaaaatcctgagttaagtgttcaagctagatcccttattatggagatttggaaatgtgaacgctttgctgaatacagagagacctctgttaatacttctaattatacagttcctataaagagtgtacttgggggattaatcattaattggaaacgagaagatgtttgtaagcccgatagg------gaaatagagaaagaagaaatattagatatgatttcatttgccaaaggttgctttcctgaaaagtttgacctttttaaagaagtcatgatagaaaatcttagaatatgtggtagggaaggaaagaggaaaggtgtagattacggcaagtttgcagaagagttatttcttcagttagagaaagtaactttaccttctgtagg---------------------------------------------------tgatggtccttggaataatttgcggtctcaatct------------------aaggtatctttgccacttgatggttctggtgatggcccacagtctgagtttgaagctcctagtgtgagtggtatttctggttctcataagaaaagaagaatctag
>wIncompta
atgccaatagaaacaaaacgtcaggctgaagtgcttaaaaagctacaagatgtgataaaacatacagatcgtgacattgcggctggaagaaagttagctattaaaaggtgggtcgagac------------ctatatagagtatatcaaactttttaaggatgataagctggaattcttatataatgtttttcgagatgaaggttgttggttaggtacaaggttaaataatactgttttaggtcagaaattgactgaagagaaaataggagaaatcgataacccactaccaaggtatggtatggcatctaggtactgtataacgggcaagataggtgattttttcaacaaacagtttgtactctctagaggtcaatttacttcagaagaggtagatagtcaaggtaatccgatca------gtgatcaatatgtaagaaacattctgctatcatccatgaagagaaatggtcctgtgtttgatttctggatcgatagagaatctggggaattaaagaagt---atgatgcagtagaaggttttgacagtgctgtaaaacttaagtggagcgaaggggtagagtatttttataatcagttagaggaaaaagataaggagaagaagcttacagaagctattgttgctctttctcgtcctcaatctgttaagaaagacgctcctattttagatttttgtgtaaggaatataggcgataaagatactcttttacagaaattattgcagaaagataagggagtatattcccttcttgctgaattaatagagtcatatttttttgatacggttcatgatttggtacagtgctggtgttataaaggcgtttcagcaggaggagactgttcggacaagatattctcacagcaagactatgaactttttctttattcactttcaaatgtgatgttgaaaaatcctgagttaagtgttcaagctagatcccttattatggagatttggaaatgtgaacgctttgctgaatacagagagacctctgttaatacttctaattatacagttcctataaagagtgtacttgggggattaatcattaattggaaacgagaagatgtttgtaagcccgatagg------gaaatagagaaagaagaaatattagatatgatttcatttgccaaaggttgctttcctgaaaagtttgacctttttaaagaagtcatgatagaaaatcttagaatatgtggtagggaaggaaagaggaaaggtgtagattacggcaagtttgcagaagagttatttcttcagttagagaaagtaactttaccttctgtagg---------------------------------------------------tgatggtccttggaataatttgcggtctcaatct------------------aaggtatctttgccacttgatggttctggtgatggcccacagtctgagtttgaagctcctagtgtgggtggtatttctggttctcataagaaaagaagaatctag
>wInn
atgccaatagaaacaaaacgtcaggctgaagtgcttaaaaagctacaagatgtgataaaacatacagatcgtgacattgcggctggaagaaagttagctattaaaaggtgagtcgagac------------ctatatagagtatatcaaactttttaaggatgataagctggaattcttatataatgtttttcgagatgaaggttgttggttaggtacaaggttaaataatactgttttaggtcagaaattgactgaagagaaaataggagaaatcgataacccattaccaaggtatggtatggcatctaggtactgtataacgggcaagataggtgattttttcaacaaacagtttgtactctctagaggtcaatttacttcagaagaggtagatagtcaaggtaatccgatca------gtgatcaatatgtaagaaacattctgctatcatccatgaagagaaatggtcctgtgtttgatttctggatcgatagagaatctggggaattaaagaagt---atgatgcagtagaaggttttgacagtgctgtaaaacttaagtggagcgaaggggtagagtatttttataatcagttagaggaaaaagataaggagaagaagcttacagaagctattgttgctctttctcgtcctcaatctgttgagaaagacgctcctattttagatttttgtgtaaggaatataggcgataaagatactcttttacagaaattattgcagaaagataagggagtatattcccttcttgctgaattaatagagtcatgtttttttgatacggttcatgatttggtacagtgctggtgttataaaggcgtttcagcaggaggagactgttcggacaagatattctcacagcaagactatgaactttttctttattcactttcaaatgtgatgttgaaaaatcctgagttaagtgttcaagctagatcccttattatggagatttggaaatgtgaacgctttgctgaatacagagagacctctgttaatacttctaattatacagttcctataaagagtgtacttgggggattaatcattaattggaaacgagaagatgtttgtaagcccgatagg------gaaatagagaaagaagaaatattagatatgatttcatttgccaaaggttgctttcctgaaaagtttgacctttttaaagaagtcatgatagaaaatcttagaatatgtggtagggaaggaaagaggaaaggtgtagattacggcaagtttgcagaagagttatttcttcagttagagaaagtaactttaccttctgtagg---------------------------------------------------tgatggtccttggaataatttgcggtctcaatct------------------aaggtatctttgccacttgatggttctggtgatggcccacagtctgagtttgaagctcctagtgtgagtggtatttctggttctcataagaaaagaagaatctag
>wIrr_1
------------------------------------aaaaaattacaggaagctattaaacatccagatccagcagttgctgccgggaggaagtcagctatcaagagatgggtgggagtccttcaagataactttatggagcacataaaatactttaagggtgataagttgaagtttttgcacaatgtattccaagatgaaggttgctggtcaggtgtaaggttggataatgctgctttaggtcaaaggtttactgaagaaaaaataggtggaatagataatccacttcgcaaatatgagatggcttgtagttactgtgtggtagataaaattcatccactctttcaaaaaagatttgaatcttataggaacaattttcctcctggtgcatttgatggtaaaactgaaactgaaa------ttggcaaatacgtacgaaactcgttactagatagcataaagaggaaaggtcctgtgtttgatttctggatcgatagagaatctgggggattaaagcaaccaagtaacgcgtcagaaggttttgacagtgctgtaaaacttaagtggagcgaaggggtagagtatttttataatcagttagaggaaaaagataaggagaagaaacttacagaagctattattgctctgtctcgcgttcaatctgttgagaaagatgctcctattttagatttttgtgtaaggaatataggtgataaagatactcttttacagaaattgctgcagaaagataagggagtatattcccttcttgctgaattaataaagtcatgtttttttgatacggttcatgatttggtacagtgctggtgttataaaggcgtttcagcaggaggagaccattcagacaaaatattctcacagcgagagtatgaacttcttctttcatcactctcagatgtaatgttgaaaaattctgagtcaagtgttcaagctagatctgttattatgaagatttggggatgtgatcacttttataaacacaagaaggctgccgttaatacttctaattatacagttcatgtaagtggtatgcttgcaggattaatagtcaattggaagcgagaagatagtcatgagtctgatagggaaaaagaaatagagaaaaaagaaatattagatataatgtcatttgccaaggattgcttccctgaaaagtttgaactttttaaagaagtcatgatagaaaaccttagattatgtggtagggaaggaatggaagaaagtataaactacgatgatttggcgaaagaattgttttctgagttagagaaaacaactttacctcctggagg---------------------------------------------------tgatggccctaggtatgatttacggacgcgatctcaagctcatggtagtaagaaaacatctttgccacttgatggttctggtgatggtccgcagtccaagtttgaagctcctagtgtgagtggtgtttct---------------------------
>wIrr_2
atgccaatagaaacaaaacgtcaggctgaagtgcttaaaaagctacaagatgtgataaaacatacagatcgtgacattgcggctggaagaaagttagctattaaaaggtgggtcgagac------------ctatatagagtatatcaaactttttaaggatgataagctggaattcttatataatgtttttcgagatgaaggttgttggttaggtacaaggttaaataatactgttttaggtcagaaattgactgaagagaaaataggagaaatcgataacccactaccaaggtatggtatggcatctaggtactgtataacgggcaagataggtgattttttcaacaaacagtttgtactctctagaggtcaatttacttcagaagaggtagatagtcaaggtaatccgatca------gtgatcaatatgtaagaaacattctgctatcatctatgaagagaaatggtcctgtgtttgatttctggatcgatagagaatctggggaattaaagaagt---atgatgcagtagaaggttttgacagtgctgtaaaacttaagtggagcgaaggggtagagtatttttataatcagttagaggaaaaagataaggagaagaagcttacagaagctattgttgctctttctcgtcctcaatctgttgagaaagacgctcctattttagatttttgtgtaaggaatataggcgataaagatactcttttacagaaattattgcagaaagataagggagtatattcccttcttgctgaattaatagagtcatgtttttttgatacggttcatgatttggtacagtgctggtgttataaaggcgtttcagcaggaggagactgttcggacaagatattctcacagcaagactatgaactttttctttattcactttcaaatgtgatgttgaaaaatcctgagttaagtgttcaagctagatcccttattatggagatttggaaatgtgaacgctttgctgaatacagagagacctctgttaatacttctaattatacagttcctataaagagtgtacttgggggattaatcattaattggaaacgagaagatgtttgtaagcccgatagg------gaaatagagaaagaagaaatattagatatgatttcatttgccaaaggttgctttcctgaaaagtttgacctttttaaagaagtcatgatagaaaatcttagaatatgtggtagggaaggaaagaggaaaggtgtagattacggcaagtttgcagaagagttatttcttcagttagagaaagtaactttaccttctgtagg---------------------------------------------------tgatggtccttggaataatttgcggtctcaatct------------------aaggtatctttgccacttgatggttctggtgatggcccacagtctgagtttgaagctcctagtgtgagtggtatttctggttctcataagaaaagaagaatctag
>wMel
atgccaatagaaacaaaacgtcaggctgaagtgcttaaaaagctacaagatgtgataaaacatacagatcgtgacattgcggctggaagaaagttagctattaaaaggtgggtcgagac------------ctatatagagtatatcaaactttttaaggatgataagctggaattcttatataatgtttttcgagatgaaggttgttggttaggtacaaggttaaataatactgttttaggtcagaaattgactgaagagaaaataggagaaatcgataacccactaccaaggtatggtatggcatctaggtactgtataacgggcaagataggtgattttttcaacaaacagtttgtactctctagaggtcaatttacttcagaagaggtagatagtcaaggtaatccgatca------gtgatcaatatgtaagaaacattctgctatcatccatgaagagaaatggtcctgtgtttgatttctggatcgatagagaatctggggaattaaagaagt---atgatgcagtagaaggttttgacagtactgtaaaacttaagtggagcgaaggggtagagtatttttataatcagttagaggaaaaagataaggagaagaagcttacagaagctattgttgctctttctcgtcctcaatctgttaagagagacgctcctattttagatttttgtgtaaggaatataggcgataaagatactcttttacagaaattattgcagaaagataagggagtatatttccttcttgctgaattaatagagtcatgtttttttgatacggttcatgatttggtacagtgctggtgttataaaggcgtttcagcaggaggagactgttcggacaagatattctcacagcaagactatgaactttttctttattcactttcaaatgtgatgttgaaaaatcctgagttaagtgttcaagctagatcccttattatggagatttggaaatgtgaacgctttgctgaatacagagagacctctgttaatacttctaattatacagttcctataaagagtgtacttgggggattaatcattaattggaaacgagaagatgtttgtaagcccgatagg------gaaatagagaaagaagaaatattagatatgatttcatttgccaaaggttgctttcctgaaaagtttgacctttttaaagaagtcatgatagaaaatcttagaatatgtggtagggaaggaaagaggaaaggtgtagattacggcaagtttgcagaagagttatttcttcagttagagaaagtaactttaccttctgtagg---------------------------------------------------tgatggtccttggaataatttgcggtctcaatct------------------aaggtatctttgccacttgatggttctggtgatggcccacagtctgagtttgaagctcctagtgtgagtggtatttctggttctcataagaaaagaagaatctag
>wRi_1
atgccaatagaaacaaaacgtcaggctgaagtgcttaaaaagctacaagatgtgataaaacatacagatcgtgacattgcggctggaagaaagttagctattaaaaggtgggtcgagac------------ctatatagagtatatcaaactttttaaggatgataagctggaattcttatataatgtttttcgagatgaaggttgttggttaggtacaaggttaaataatactgttttaggtcagaaattgactgaagagaaaataggagaaatcgataacccactaccaaggtatggtatggcatctaggtactgtataacgggcaagataggtgattttttcaacaaacagtttgtactctctagaggtcaatttacttcagaagaggtagatagtcaaggtaatccgatca------gtgatcaatatgtaagaaacattctgctatcatccatgaagagaaatggtcctgtgtttgatttctggatcgatagagaatctggggaattaaagaagt---atgatgcagtagaaggttttgacagtgctgtaaaacttaagtggagcgaaggggtagagtatttttataatcagttagaggaaaaagataaggagaagaagcttacagaagctattgttgctctttctcgtcctcaatctgttaagaaagacgctcctattttagatttttgtgtaaggaatataggcgataaagatactcttttacagaaattattgcagaaagataagggagtatattcccttcttgctgaattaatagagtcatgtttttttgatacggttcatgatttggtacagtgctggtgttataaaggcgtttcagcaggaggagactgttcggacaagatattctcacagcaagactatgaactttttctttattcactttcaaatgtgatgttgaaaaatcctgagttaagtgttcaagctagatcccttattatggagatttggaaatgtgaacgctttgctgaatacagagagacctctgttaatacttctaattatacagttcctataaagagtgtacttgggggattaatcattaattggaaacgagaagatgtttgtaagcccgatagg------aaaatagagaaagaagaaatattagatatgatttcatttgccaaaggttgctttcctgaaaagtttgacctttttaaagaagtcatgatagaaaatcttagaatatgtggtagggaaggaaagaggaaaggtgtagattacggcaagtttgcagaagagttatttcttcagttagagaaagtaactttaccttctgtagg---------------------------------------------------tgatggtccttggaataatttgcggtctcaatct------------------aaggtatctttgccacttgatggttctggtgatggcccacagtctgagtttgaagctcctagtgtgagtggtatttctggttctcataagaaaagaaaaatctag
>wRi_2
atgccaatagaaacaaaacgtcaggctgaagtgcttaaaaagctacaagatgtgataaaacatacagatcgtgacattgcggctggaagaaagttagctattaaaaggtgggtcgagac------------ctatatagagtatatcaaactttttaaggatgataagctggaattcttatataatgtttttcgagatgaaggttgttggttaggtacaaggttaaataatactgttttaggtcagaaattgactgaagagaaaataggagaaatcgataacccactaccaaggtatggtatggcatctaggtactgtataacgggcaagataggtgattttttcaacaaacagtttgtactctctagaggtcaatttacttcagaagaggtagatagtcaaggtaatccgatca------gtgatcaatatgtaagaaacattctgctatcatccatgaagagaaatggtcctgtgtttgatttctggatcgatagagaatctggggaattaaagaagt---atgatgcagtagaaggttttgacagtgctgtaaaacttaagtggagcgaaggggtagagtatttttataatcagttagaggaaaaagataaggagaagaagcttacagaagctattgttgctctttctcgtcctcaatctgttaagaaagacgctcctattttagatttttgtgtaaggaatataggcgataaagatactcttttacagaaattattgcagaaagataagggagtatattcccttcttgctgaattaatagagtcatgtttttttgatacggttcatgatttggtacagtgctggtgttataaaggcgtttcagcaggaggagactgttcggacaagatattctcacagcaagactatgaactttttctttattcactttcaaatgtgatgttgaaaaatcctgagttaagtgttcaagctagatcccttattatggagatttggaaatgtgaacgctttgctgaatacagagagacctctgttaatacttctaattatacagttcctataaagagtgtacttgggggattaatcattaattggaaacgagaagatgtttgtaagcccgatagg------aaaatagagaaagaagaaatattagatatgatttcatttgccaaaggttgctttcctgaaaagtttgacctttttaaagaagtcatgatagaaaatcttagaatatgtggtagggaaggaaagaggaaaggtgtagattacggcaagtttgcagaagagttatttcttcagttagagaaagtaactttaccttctgtagg---------------------------------------------------tgatggtccttggaataatttgcggtctcaatct------------------aaggtatctttgccacttgatggttctggtgatggcccacagtctgagtttgaagctcctagtgtgagtggtatttctggttctcataagaaaagaaaaatctag
>wSan
atgccaatagaaacaaaacgtcaggctgaagtgcttaaaaagctacaagatgtgataaaacatacagatcgtgacattgcggctggaagaaagttagctattaaaaggtgggtcgagac------------ctatatagagtatatcaaactttttaaggatgataagctggaattcttatataatgtttttcgagatgaaggttgttggttaggtacaaggttaaataatactgttttaggtcagaaattgactgaagagaaaataggagaaatcgataacccactaccaaggtatggtatggcatctaggtactgtataacgggcaagataggtgattttttcaacaaacagtttgtactctctagaggtcaatttacttcagaagaggtagatagtcaaggtaatccgatca------gtgatcaatatgtaagaaacattctgctatcatccatgaagagaaatggtcctgtgtttgatttctggatcgatagagaatctggggaattaaagaagt---atgatgcagtagaaggttttgacagtactgtaaaacttaagtggagcgaaggggtagagtatttttataatcagttagaggaaaaagataaggagaagaagcttacagaagctattgttgctctttctcgtcctcaatctgttaagagagacgctcctattttagatttttgtgtaaggaatataggcgataaagatactcttttacagaaattattgcagaaagataagggagtatattcccttcttgctgaattaatagagtcatgtttttttgatacggttcatgatttggtacagtgctggtgttataaaggcgtttcagcaggaggagactgttcggacaagatattctcacagcaagactatgaactttttctttattcactttcaaatgtgatgttgaaaaatcctgagttaagtgttcaagctagatcccttattatggagatttggaaatgtgaacgctttgctgaatacagagagacctctgttaatacttctaattatacagttcctataaagagtgtacttgggggattaatcattaattggaaacgagaagatgtttgtaagcccgatagg------gaaatagagaaagaagaaatattagatatgatttcatttgccaaaggttgctttcctgaaaagtttgacctttttaaagaagtcatgatagaaaatcttagaatatgtggtagggaaggaaagaggaaaggtgtagattacggcaagtttgcagaagagttatttcttcagttagagaaagtaactttaccttctgtagg---------------------------------------------------tgatggtccttggaataatttgcggtctcaatct------------------aaggtatctttgccacttgatggttctggtgatggcccacagtctgagtttgaagctcctagtgtgagtggtatttctggttctcataagaaaagaagaatctag
>wStv
atgccaatagaaacaaaacgtcaggctgaagtgcttaaaaagctacaagatgtgataaaacatacagatcgtgacattgcggctggaagaaagttagctattaaaaggtgggtcgagac------------ctatatagagtatatcaaactttttaaggatgataagctggaattcttatataatgtttttcgagatgaaggttgttggttaggtacaaggttaaataatactgttttaggtcagaaattgactgaagagaaaataggagaaatcgataacccactaccaaggtatggtatggcatctaggtactgtataacgggcaagataggtgattttttcaacaaacagtttgtactctctagaggtcaatttacttcagaagaggtagatagtcaaggtaatccgatca------gtgatcaatatgtaagaaacattctgctatcatccatgaagagaaatggtcctgtgtttgatttctggatcgatagagaatctggggaattaaagaagt---atgatgcagtagaaggttttgacagtgctgtaaaacttaagtggagcgaaggggtagagtatttttataatcagttagaggaaaaagataaggagaagaagcttacagaagctattgttgctctttctcgtcctcaatctgttaagaaagacgctcctattttagatttttgtgtaaggaatataggcgataaagatactcttttacagaaattattgcagaaagataagggagtatattcccttcttgctgaattaatagagtcatgtttttttgatacggttcatgatttggtacagtgctggtgttataaaggcgtttcagcaggaggagactgttcggacaagatattctcacagcaagactatgaactttttctttattcactttcaaatgtgatgttgaaaaatcctgagttaagtgttcaagctagatcccttattatggagatttggaaatgtgaacgctttgctgaatacagagagacctctgttaatacttctaattatacagttcctataaagagtgtacttgggggattaatcattaattggaaacgagaagatgtttgtaagcccgatagg------gaaatagagaaagaagaaatattagatatgatttcatttgccaaaggttgcttttctaaaaagtttaacctttttaaagaagtcatgatagaaaatcttagaatatgtggtagggaaggaaagaggaaaggtgtagattacggcaagtttgcagaagagttatttcttcagttagagaaagtaactttaccttctgtagg---------------------------------------------------tgatggtccttggaataatttgcggtctcaatct------------------aaggtatctttgccacttgatggttctggtgatggcccacagtctgagtttgaagctcctagtgtgagtggtatttctggttctcataagaaaagaagaatctag
>wTeis
atgccaatagaaacaaaacgtcaggctgaagtgcttaaaaagctacaagatgtgataaaacatacagatcgtgacattgcggctggaagaaagttagctattaaaaggtgggtcgagac------------ctatatagagtatatcaaactttttaaggatgataagctggaattcttatataatgtttttcgagatgaaggttgttggttaggtacaaggttaaataatactgttttaggtcagaaattgactgaagagaaaataggagaaatcgataacccactaccaaggtatggtatggcatctaggtactgtataacgggcaagataggtgattttttcaacaaacagtttgtactctctagaggtcaatttacttcagaagaggtagatagtcaaggtaatccgatca------gtgatcaatatgtaagaaacattctgctatcatccatgaagagaaatggtcctgtgtttgatttctggatcgatagagaatctggggaattaaagaagt---atgatgcagtagaaggttttgacagtactgtaaaacttaagtggagcgaaggggtagagtatttttataatcagttagaggaaaaagataaggagaagaagcttacagaagctattgttgctctttctcgtcctcaatctgttaagagagacgctcctattttagatttttgtgtaaggaatataggcgataaagatactcttttacagaaattattgcagaaagataagggagtatattcccttcttgctgaattaatagagtcatgtttttttgatacggttcatgatttggtacagtgctggtgttataaaggcgtttcagcaggaggagactgttcggacaagatattctcacagcaagactatgaactttttctttattcactttcaaatgtgatgttgaaaaatcctgagttaagtgttcaagctagatcccttattatggagatttggaaatgtgaacgctttgctgaatacagagagacctctgttaatacttctaattatacagttcctataaagagtgtacttgggggattaatcattaattggaaacgagaagatgtttgtaagcccgatagg------gaaatagagaaagaagaaatattagatatgatttcatttgccaaaggttgctttcctgaaaagtttgacctttttaaagaagtcatgatagaaaatcttagaatatgtggtagggaaggaaagaggaaaggtgtagattacggcaagtttgcagaagagttatttcttcagttagagaaagtaactttaccttctgtagg---------------------------------------------------tgatggtccttggaataatttgcggtctcaatct------------------aaggtatctttgccacttgatggttctggtgatggcccacagtctgagtttgaagctcctagtgtgagtggtatttctggttctcataagaaaagaagaatctag
>wYak
atgccaatagaaacaaaacgtcaggctgaagtgcttaaaaagctacaagatgtgataaaacatacagatcgtgacattgcggctggaagaaagttagctattaaaaggtgggtcgagac------------ctatatagagtatatcaaactttttaaggatgataagctggaattcttatataatgtttttcgagatgaaggttgttggttaggtacaaggttaaataatactgttttaggtcagaaattgactgaagagaaaataggagaaatcgataacccactaccaaggtatggtatggcatctaggtactgtataacgggcaagataggtgattttttcaacaaacagtttgtactctctagaggtcaatttacttcagaagaggtagatagtcaaggtaatccgatca------gtgatcaatatgtaagaaacattctgctatcatccatgaagagaaatggtcctgtgtttgatttctggatcgatagagaatctggggaattaaagaagt---atgatgcagtagaaggttttgacagtactgtaaaacttaagtggagcgaaggggtagagtatttttataatcagttagaggaaaaagataaggagaagaagcttacagaagctattgttgctctttctcgtcctcaatctgttaagagagacgctcctattttagatttttgtgtaaggaatataggcgataaagatactcttttacagaaattattgcagaaagataagggagtatattcccttcttgctgaattaatagagtcatgtttttttgatacggttcatgatttggtacagtgctggtgttataaaggcgtttcagcaggaggagactgttcggacaagatattctcacagcaagactatgaactttttctttattcactttcaaatgtgatgttgaaaaatcctgagttaagtgttcaagctagatcccttattatggagatttggaaatgtgaacgctttgctgaatacagagagacctctgttaatacttctaattatacagttcctataaagagtgtacttgggggattaatcattaattggaaacgagaagatgtttgtaagcccgatagg------gaaatagagaaagaagaaatattagatatgatttcatttgccaaaggttgctttcctgaaaagtttgacctttttaaagaagtcatgatagaaaatcttagaatatgtggtagggaaggaaagaggaaaggtgtagattacggcaagtttgcagaagagttatttcttcagttagagaaagtaactttaccttctgtagg---------------------------------------------------tgatggtccttggaataatttgcggtctcaatct------------------aaggtatctttgccacttgatggttctggtgatggcccacagtctgagtttgaagctcctagtgtgagtggtatttctggttctcataagaaaagaagaatctag
>ZTsacasi
atgccaatagaaacaaaacgtcaggctgaagtgcttaaaaagctacaagatgtgataaaacatacagatcgtgacattgcggctggaagaaagttagctattaaaaggtgggtcgagac------------ctatatagagtatatcaaactttttaaggatgataagctggaattcttatataatgtttttcgagatgaaggttgttggttaggtacaaggttaaataatactgttttaggtcagaaattgactgaagagaaaataggagaaatcgataacccactaccaaggtatggtatggcatctaggtactgtataacgggcaagataggtgattttttcaacaaacagtttgtactctctagaggtcaatttacttcagaagaggtagatagtcaaggtaatccgatca------gtgatcaatatgtaagaaacattctgctatcatccatgaagagaaatggtcctgtgtttgatttctggatcgatagagaatctggggaattaaagaagt---atgatgcagtagaaggttttgacagtactgtaaaacttaagtggagcgaaggggtagagtatttttataatcagttagaggaaaaagataaggagaagaagcttacagaagctattgttgctctttctcgtcctcaatctgttaagagagacgctcctattttagatttttgtgtaaggaatataggcgataaagatactcttttacagaaattattgcagaaagataagggagtatattcccttcttgctgaattaatagagtcatgtttttttgatacggttcatgatttggtacagtgctggtgttataaaggcgtttcagcaggaggagactgttcggacaagatattctcacagcaagactatgaactttttctttattcactttcaaatgtgatgttgaaaaatcctgagttaagtgttcaagctagatcccttattatggagatttggaaatgtgaacgctttgctgaatacagagagacctctgttaatacttctaattatacagttcctataaagagtgtacttgggggattaatcattaattggaaacgagaagatgtttgtaagcccgatagg------gaaatagagaaagaagaaatattagatatgatttcatttgccaaaggttgctttcctgaaaagtttgacctttttaaagaagtcatgatagaaaatcttagaatatgtggtagggaaggaaagaggaaaggtgtagattacggcaagtttgcagaagagttatttcttcagttagagaaagtaactttaccttctgtagg---------------------------------------------------tgatggtccttggaataatttgcggtctcaatct------------------aaggtatctttgccacttgatggttctggtgatggcccacagtctgagtttgaagctcctagtgtgagtggtatttctggttctcataagaaaagaagaatctag
