# Supplementary material for: Counting cytoplasmic incompatibility factor mRNA using digital droplet PCR
Source: bioRxiv. 2025 Jul 30:2025.07.30.667682. Preprint. [Version 1] doi: 10.1101/2025.07.30.667682 (PMC12324539; doi:10.1101/2025.07.30.667682)
Supplement: Supplement 1 — Data S1. RNA extraction and purification measurements. Data S2. FASTA file containing cifA sequences homologous to the cifA RT-ddPCR oligos. Data S3. FASTA file containing cifB sequences homologous to the cifB RT-ddPCR oligos. Data S4. cifA/spike RT-ddPCR annealing temperature measurements. Data S5. cifB/spike RT-ddPCR annealing temperature measurements. Data S6. cifA/spike RT-ddPCR dilution series measurements. Data S7. cifB/spike RT-ddPCR dilution series measurements. Data S8. cifA/β-Spec RT-ddPCR dilution series measurements. Data S9. cifB/β-Spec RT-ddPCR dilution series measurements. Data S10. DNase treatment raw gel images. Data S11. DNase treatment RT-ddPCR results. [file media-1.zip › Data-S3.fa]

>Aporus_unicolor
gtgtctttaataagaagtttagtggatggagatcttgatggttttagacaagagtttgaatcctttttagatcaatgtccatttttcttgtatcatgtaagtacaggacgtttccttcctgtattctttttcagtatgtttgctactgctcatgatgctaatatcttaaaagcaaatgagagagtgtattttcgttttgataatcatggtattgatacaggtggtagaaatagaaatacagggaacctaaaagtcgctgtttatcgtgacggacagcaagttgtcagatgctacagtatttctgatcgtcttaatagtgatgggttaaggttcagtacaagggaaagaaatgctctagtgcgagagattagagggcaaaatccaaatttaagggaagaagacctaaattttgagcaatacaaagtatgcatgcatggaaagggcaagagtcagggagaggcgattgcaacagtattcgaggtgattcgtgaaaaagattctcaaggtagagatagatttgctaaatattcagcgtctgagattagccttcttaggca------tatagaacgcaataggcttaatgggattaatgcgcctgcgccacgcagtttgttgacagttaaggaaataggaagtatacgactcaatcaagatcagagagtacagcttggtcatttggtcaattttgtgcaagttgcaccgggtcagcaagggattttcagttttatggaagtgctagcaagtaaccaaagaataaatatagaacgtggaataaatgaaggaattttgccatacataactcgaatctatcgtagttacctaggcagcctacaaaatgacattcaaaatcgcagtcaaaagtttgagagtcacggatttttcttaggtttgttggcaaattttattcatctctacacaatagatattgaccttgacttgtctcctggaaattcatatgttgcttttcttatatgtcatcaggcagagagagaaaacattcctatcgttattaatgttactagatggaggacatcgtctgatattgcattaaaccgcgctagagctgatgctaaaagattacatgcttcttcatttatatctattcacactgaatcaagaaatgctgtttgtattggattaaattttaatctgaatatagatccttttagtattgatacagtagagtttttagagaatagatttcctttggtacaaagattatttgagtgtttggaggatgaaggaattagagaaaatattagagatttcttgcttcaacatcttcctaacgaaatacc---------------------------------------------------------------------------------------------aagaaatgcagagaattataacagaatatttgattgcataactggttttgcttttgggaatagtattttag---aagagttcagattagtaaacgcagttcaacaacgtgtaagaaagtatatatttagatatggtgatgagaatcatgctttaaccatggtcttccatactcaaggttctgatatagttatacttcatattagagataacaacgctgtacaacaaggagccatcaatttacaagatcttaatgttgacggaaataatgttcatgtacgggaagtttcatgcacacttaataatcaacttggccttaatat---tcatacagataaccttggtttatatcacaattaccaaaataataatgcaaataattttcttggtggtaatcttgtgcaagtgcctaatgctggaaatgtgcataatgctttaaatcaagttatgaatgatggctggcaagatagatttcagcatcaagaattatttagaaacatttctgcagtattaatgccagaagatacgcatggcaatatgataatagatgtaaatagcaaagataagtttcgctctatactacatggtacattttatgctagtgataatccttataaagtgcttgctatgtataaagttggtcaaacatatagtttaaaaaggtggcaggaagaagaaggagaaagggtaatacttacaagagttacagaacagagactaggtcttctattattaagacaacctacag---------cagatactcacccaattggatatgtattaggatttgctgataatgcagaagaagtagaacaggagcaagacgaggcaaggtacaaaataacagaattgatgagcaaacaaaggggatatttgcctattacttctggaaatgaggtggttttgtcttatgctgtatttaatagaggtgcacagagagcagaagactttatatctcttccacaacaagcagtgtatgtacatagacttgatcgtcgtggtcatgactcaagaccagaagtattagtgggacctgaaagtgttattgatgaaaatccaccagaaaatctattgtcagatcaaactcgtgaaaatttcaggcgcttttacatggaaaaaagaccaggacagaactcgatttttttgcttgatatagatgataatctgcacgttccatttagttacttgcaaggtactagagcacaggcaatagaaacattaaggtcaagaataaggggaggtggtacttctacagcacaaggaatattacaacaaataaacactatccttcgtagaaacaacgctcgtgaaatagaagatgtgcataatctacttgcactagactttgcaacagaaaatcaaaatttccgttattggctacaaactcatgacatgtttttcgctgcacgacaatatactttccatgatgatcgatctaatccaactaatgatcgtcatgattttgcaataacttcagtaggagtcgatggaaatcaaaatgatccaacaggtagggacttattaagtagtaacatagataactttaaacaaaaagtagattcgggtgaaaaagatagattaactgctattattaatgtaggtaatcgtcattgggttacattagttattgtccaccaaaatggaaattattatgggtattatgctgattcacttggtccagatagtcgtattgacaataatattcgaggagctttaagagaatgtgatattagcgatgataatgtccatgatgtttccgttcatcagcaaacagatggccataattgtggcatatgggcatacgaaaatgctagggatattaaccaagctattgatcaagctttacagggaaatagtaactttggagagaaaggtgaaggtattataggttatatacgtggtcttcttagtgcaggaattggaaatgacactagacaacctcaaagaaatgaacaatactttagaaatcggagaagaaatatttcacaattattccaaaatgattctctatcttctcctaggggtagattgattcaaggtcgtccaggaattcaacatgaaattgatccattactattacaatttttagaactccaatatccacagcgtggaggtgggggagcattgcaattaggcggagaaagagtgatatcaattgattttggt---ccgcaatctgtattggatgaaattgatggagtgaatagagtttatgatcatagcaatggtagaggcagtaggtag
>Brachyopa_scutellaris
gtgtctttaataagaagtttagtggatggagatcttgatggttttagacaagagtttgaatcctttttagatcaatgtccatttttcttgtatcatgtaagtacaggacgtttccttcctgtattctttttcagtatgtttgctactgctcatgatgctaatatcttaaaagcaaatgagagagtgtattttcgttttgataatcatggtattgatacaggtggtagaaatagaaatacagggaacctaaaagtcgctgtttatcgtgacggacagcaagttgtcagatgctacagtatttctgatcgtcttaatagtgatgggttaaggttcagtacaagggaaagaaatgctctagtgcgagagattagagggcaaaatccaaatttaagggaagaagacctaaattttgagcaatacaaagtatgcatgcatggaaagggcaagagtcagggagaggcgattgcaacagtattcgaggtgattcgtgaaaaagattctcaaggtagagatagatttgctaaatattcagcgtctgagattagccttcttaggca------tatagaacgcaataggcttaatgggattaatgcgcctgcgccacgcagtttgttgacagttaaggaaataggaagtatacgactcaatcaagatcagagagtacagcttggtcatttggtcaattttgtgcaagttgcaccgggtcagcaagggattttcagttttatggaagtgctagcaagtaaccaaagaataaatatagaacgtggaataaatgaaggaattttgccatacataactcgaatctatcgtagttacctaggcagcctacaaaatgacattcaaaatcgcagtcaaaagtttgagagtcacggatttttcttaggtttgttggcaaattttattcatctctacacaatagatattgaccttgacttgtctcctggaaattcatatgttgcttttcttatatgtcatcaggcagagagagaaaacattcctatcgttattaatgttactagatggaggacatcgtctgatattgcattaaaccgcgctagagctgatgctaaaagattacatgcttcttcatttatatctattcacactgaatcaagaaatgctgtttgtattggattaaattttaatctgaatatagatccttttagtattgatacagtagagtttttagagaatagatttcctttggtacaaagattatttgagtgtttggaggatgaaggaattagagaaaatattagagatttcttgcttcaacatcttcctaacgaaatacc---------------------------------------------------------------------------------------------aagaaatgcagagaattataacagaatatttgattgcataactggttttgcttttgggaatagtattttag---aagagttcagattagtaaacgcagttcaacaacgtgtaagaaagtatatatttagatatggtgatgagaatcatgctttaaccatggtcttccatactcaaggttctgatatagttatacttcatattagagataacaacgctgtacaacaaggagccatcaatttacaagatcttaatgttgacggaaataatgttcatgtacgggaagtttcatgcacacttaataatcaacttggccttaatat---tcatacagataaccttggtttatatcacaattaccaaaataataatgcaaataattttcttggtggtaatcttgtgcaagtgcctaatgctggaaatgtgcataatgctttaaatcaagttatgaatgatggctggcaagatagatttcagcatcaagaattatttagaaacatttctgcagtattaatgccagaagatacgcatggcaatatgataatagatgtaaatagcaaagataagtttcgctctatactacatggtacattttatgctagtgataatccttataaagtgcttgctatgtataaagttggtcaaacatatagtttaaaaaggtggcaggaagaagaaggagaaagggtaatacttacaagagttacagaacagagactaggtcttctattattaagacaacctacag---------cagatactcacccaattggatatgtattaggatttgctgataatgcagaagaagtagaacaggagcaagacgaggcaaggtacaaaataacagaattgatgagcaaacaaaggggatatttgcctattacttctggaaatgaggtggttttgtcttatgctgtatttaatagaggtgcacagagagcagaagactttatatctcttccacaacaagcagtgtatgtacatagacttgatcgtcgtggtcatgactcaagaccagaagtattagtgggacctgaaagtgttattgatgaaaatccaccagaaaatctattgtcagatcaaactcgtgaaaatttcaggcgcttttacatggaaaaaagaccaggacagaactcgatttttttgcttgatatagatgataatctgcacgttccatttagttacttgcaaggtactagagcacaggcaatagaaacattaaggtcaagaataaggggaggtggtacttctacagcacaaggaatattacaacaaataaacactatccttcgtagaaacaacgctcgtgaaatagaagatgtgcataatctacttgcactagactttgcaacagaaaatcaaaatttccgttattggctacaaactcatgacatgtttttcgctgcacgacaatatactttccatgatgatcgatctaatccaactaatgatcgtcatgattttgcaataacttcagtaggagtcgatggaaatcaaaatgatccaacaggtagggacttattaagtagtaacatagataactttaaacaaaaagtagattcgggtgaaaaagatagattaactgctattattaatgtaggtaatcgtcattgggttacattagttattgtccaccaaaatggaaattattatgggtattatgctgattcacttggtccagatagtcgtattgacaataatattcgaggagctttaagagaatgtgatattagcgatgataatgtccatgatgtttccgttcatcagcaaacagatggccataattgtggcatatgggcatacgaaaatgctagggatattaaccaagctattgatcaagctttacagggaaatagtaactttggagagaaaggtgaaggtattataggttatatacgtggtcttcttagtgcaggaattggaaatgacactagacaacctcaaagaaatgaacaatactttagaaatcggagaagaaatatttcacaattattccaaaatgattctctatcttctcctaggggtagattgattcaaggtcgtccaggaattcaacatgaaattgatccattactattacaatttttagaactccaatatccacagcgtggaggtgggggagcattgcaattaggcggagaaagagtgatatcaattgattttggt---ccgcaatctgtattggatgaaattgatggagtgaatagagtttatgatcatagcaatggtagaggcagtaggtag
>Cheilosia_soror
---------attaggagtttggtggatggagatcttgaaggattcagacaaggatttgaatcttttttagatcaatgtccatctttcttgtatcatgtaagtgcaggtcgttttcttcctgtattcttttttagtatgtttgctactgcacatgatgctaatatcttaaaagcaaatgagagagtgtattttcgttttgataatcatggtattgatacaggtggtagaaatagaaatacagggaacctaaaagtcgctgtttatcgtgacggacagcaagttgtcagatgttacagtatttctgatcgtcctaatagtgatgggttaaggttcagtacaagggagagaaatgctctagtgcgagagattagacggcaaaatccaaatttaagggaagaagacctaaattttgagcaatacaaagtatgcatgcatggaaagggcaagagtcagggagaggcaattgcaacagtattcgaggcgattcgtgaaaaggattttagaggtagagataaatttgccaaatattcagcatccgaggttcatttcttgaggcaactctttagaaatcacag---------------------------------------attaacaattaaggaaatagaaggaagacaacttaatcaaaatcagctcagacaacttgatagatcagtcaattttgcacaggtagcacaaggtcaacaaaggattgacaactttatggaaatactaacaaatgatgacgaagaaaatgtaagagattctctccgagaagatattttagaatatataactgatacctataataattatagagcgcagatagaaaataatattgaaaatcgcagtcaaaagtttgagagtcacgggtttttattaggcttcttagcaaattttagtcatcgctacacaataggcattgaccttgacttatctcctagaaactcacatgttgcatttcttgtacgtcatcaagcagaaagagaaaatattcctattgttattaatcttgctatatttgacacaccgtcagatgttgcattaaactgtgccataggctacgctggaaggttacacaattcttcatttatacctatccatactgaatcaagaaatactgtctgtgttggattaaattttaatttaaatctagatccttttagtgttgatacggtagggcttcaacaggatagatttcctttagtacaaagattatttgagtgtttggagaatgaaggaattagagaaaatattagagatttcttactttaccatcttcctaatgaaatacc---------------------------------------------------------------------------------------------aagaaatgcagagaattataatagaatatttgattgcataactgggttcgcttttgggagtagtgcttttgatcacgagcaggtgttaatacaaaacaatagactgcaagtaacaaaacacatatttagatatgatgatgggggtcatgctttaaccatggtttttcatgctcaaggttctgatatagttatacttcatattagagctcacgatgcgcaacaacaaggagcaatcaaattacaagatcttaatatgaatgggaataatgttcatgtatgggaagtttcatgcacacttaatgaccaatttgagctatatattgatcaaccaaatgaccttggtttatatcacgattaccaaaataataatgcaaataattttcttgatggtgatcttgtacaagtgcctaatgctgaaaatgtacatggtatttcagaaagggttatgaatgatggctggaaaaatgtaggtcagcatagagaactatttcaagagatctctggagcattgatgcc-gcttatggatgc-----------aataaatgttaatagtgaggataagttccgttctatactacatggtacattttatgctagtgataatccttataaagtgtttgctatgtataaagttggtcaaaaatatagtttgaaaaggggtcaggaagaagaaggagaaagggtaatactcacaagaattacagaacagagattagaccttttattattaagacaacctacagaaaatgatccagatactcatccaattggatatgtattaagatttgctaataatgcagaagaagtagcacaaaaggagaataacgcaaaagatcgaataaaagaacttatgaacaagcaaagaggatatttgcttattacttctggaaatgaggtggttttatttcctcttatatttaatgcaggtgcagagagagtagaaggtcttatatctattcc---acaaagactatatatacataggcttgatcgcagta---------------ctagaggactagtaggacctaatagtgttattgatgaaaatccaccagaaaatctattgtcagatcaaactcgtgaaaacttcagacgcttttacacggaaaaaa-accaggacagaactcgatttttttgcttgatatagatgataatctgcacgttccatttagttacttgcaaggtactagagcacaggtaatagaaacattaaagtcaagaataaggggaggtggtacttctacagcacaaggaatattacaacaaataaatgctatccttcgtagaaacaacgctcgtgagatagaagatgtgcatgatctacttgcactagactttgcaacagataatcaaaattatcgttattggctacaaactcatgacatgtttttcgctgcacaacaatatactttccatgatgatcgatctaatccaactaataatcgtcatgattttacaataacttcagtaggagtcgatggaaatcaaaatgatccaacaggtaggggcttattaagtagtcacatagctaactttaaacaaaaagtagattcgggtgaaaaagatagattaattgctattattaatgtaggtaatcgtcattgggttacattagttattgtacaccaaaatggaaattattatgggtattatgctgattcacttggtccagatagtggtattgacaataatattcgaggagctttaagagaatgtgatattaacgatgataatgtccataatgtttccgttcatcagcaaacagatggccataattgtggcatatgggtatacgaaaatgctagggatattaaccaagctattgatcaagctttacagggaaataataactttggagagaaaggtgaaggtattataggttatatacgtggtcttcttagtgtaggcattggaaatgacactagacaatctcaaagaaatgaacaatactttaaaaatcggagaagaaatatttcacaattattccaaaatgatcctctatcttctcctaggggtagattgattcaagatcatccaggaattcaacatgaaattgatccattactattacaatttttaggactccaatacccacagcgtggaggtggaggagcattacaattaggcggagaaagagtgatatcaattgattttggtaacccgcagtctgcattagataaaattgatggagtgagtagagtttataaccatagcaatggtagaggtagtaggtag
>Coremacera_marginata
gtgtctttaataagaagtttagtggatggagatcttgatggttttagacaagagtttgaatcctttttagatcaatgtccatttttcttgtatcatgtaagtacaggacgtttccttcctgtattctttttcagtatgtttgctactgctcatgatgctaatatcttaaaagcaaatgagagagtgtattttcgttttgataatcatggtattgatacaggtggtagaaatagaaatacagggaacctaaaagtcgctgtttatcgtgacggacagcaagttgtcagatgctacagtatttctgatcgtcttaatagtgatgggttaaggttcagtacaagggaaagaaatgctctagtgcgagagattagagggcaaaatccaaatttaagggaagaagacctaaattttgagcaatacaaagtatgcatgcatggaaagggcaagagtcagggagaggcgattgcaacagtattcgaggtgattcgtgaaaaagattctcaaggtagagatagatttgctaaatattcagcgtctgagattagccttcttaggca------tatagaacgcaataggcttaatgggattaatgcgcctgcgccacgcagtttgttgacagttaaggaaataggaagtatacgactcaatcaagatcagagagtacagcttggtcatttggtcaattttgtgcaagttgcaccgggtcagcaagggattttcagttttatggaagtgctagcaagtaaccaaagaataaatatagaacgtggaataaatgaaggaattttgccatacataactcgaatctatcgtagttacctaggcagcctacaaaatgacattcaaaatcgcagtcaaaagtttgagagtcacggatttttcttaggtttgttggcaaattttattcatctctacacaatagatattgaccttgacttgtctcctggaaattcatatgttgcttttcttatatgtcatcaggcagagagagaaaacattcctatcgttattaatgttactagatggaggacatcgtctgatattgcattaaaccgcgctagagctgatgctaaaagattacatgcttcttcatttatatctattcacactgaatcaagaaatgctgtttgtattggattaaattttaatctgaatatagatccttttagtattgatacagtagagtttttagagaatagatttcctttggtacaaagattatttgagtgtttggaggatgaaggaattagagaaaatattagagatttcttgcttcaacatcttcctaacgaaatacc---------------------------------------------------------------------------------------------aagaaatgcagagaattataacagaatatttgattgcataactggttttgcttttgggaatagtattttag---aagagttcagattagtaaacgcagttcaacaacgtgtaagaaagtatatatttagatatggtgatgagaatcatgctttaaccatggtcttccatactcaaggttctgatatagttatacttcatattagagataacaacgctgtacaacaaggagccatcaatttacaagatcttaatgttgacggaaataatgttcatgtacgggaagtttcatgcacacttaataatcaacttggccttaatat---tcatacagataaccttggtttatatcacaattaccaaaataataatgcaaataattttcttggtggtaatcttgtgcaagtgcctaatgctggaaatgtgcataatgctttaaatcaagttatgaatgatggctggcaagatagatttcagcatcaagaattatttagaaacatttctgcagtattaatgccagaagatacgcatggcaatatgataatagatgtaaatagcaaagataagtttcgctctatactacatggtacattttatgctagtgataatccttataaagtgcttgctatgtataaagttggtcaaacatatagtttaaaaaggtggcaggaagaagaaggagaaagggtaatacttacaagagttacagaacagagactaggtcttctattattaagacaacctacag---------cagatactcacccaattggatatgtattaggatttgctgataatgcagaagaagtagaacaggagcaagacgaggcaaggtacaaaataacagaattgatgagcaaacaaaggggatatttgcctattacttctggaaatgaggtggttttgtcttatgctgtatttaatagaggtgcacagagagcagaagactttatatctcttccacaacaagcagtgtatgtacatagacttgatcgtcgtggtcatgactcaagaccagaagtattagtgggacctgaaagtgttattgatgaaaatccaccagaaaatctattgtcagatcaaactcgtgaaaatttcaggcgcttttacatggaaaaaagaccaggacagaactcgatttttttgcttgatatagatgataatctgcacgttccatttagttacttgcaaggtactagagcacaggcaatagaaacattaaggtcaagaataaggggaggtggtacttctacagcacaaggaatattacaacaaataaacactatccttcgtagaaacaacgctcgtgaaatagaagatgtgcataatctacttgcactagactttgcaacagaaaatcaaaatttccgttattggctacaaactcatgacatgtttttcgctgcacgacaatatactttccatgatgatcgatctaatccaactaatgatcgtcatgattttgcaataacttcagtaggagtcgatggaaatcaaaatgatccaacaggtagggacttattaagtagtaacatagataactttaaacaaaaagtagattcgggtgaaaaagatagattaactgctattattaatgtaggtaatcgtcattgggttacattagttattgtccaccaaaatggaaattattatgggtattatgctgattcacttggtccagatagtcgtattgacaataatattcgaggagctttaagagaatgtgatattagcgatgataatgtccatgatgtttccgttcatcagcaaacagatggccataattgtggcatatgggcatacgaaaatgctagggatattaaccaagctattgatcaagctttacagggaaatagtaactttggagagaaaggtgaaggtattataggttatatacgtggtcttcttagtgcaggaattggaaatgacactagacaacctcaaagaaatgaacaatactttagaaatcggagaagaaatatttcacaattattccaaaatgattctctatcttctcctaggggtagattgattcaaggtcgtccaggaattcaacatgaaattgatccattactattacaatttttagaactccaatatccacagcgtggaggtgggggagcattgcaattaggcggagaaagagtgatatcaattgattttggt---ccgcaatctgtattggatgaaattgatggagtgaatagagtttatgatcatagcaatggtagaggcagtaggtag
>Delia_radicum
gtgtctttaataagaagtttagtggatggagatcttgatggttttagacaagagtttgaatcctttttagatcaatgtccatttttcttgtatcatgtaagtacaggacgtttccttcctgtattctttttcagtatgtttgctactgctcatgatgctaatatcttaaaagcaaatgagagagtgtattttcgttttgataatcatggtattgatacaggtggtagaaatagaaatacagggaacctaaaagtcgctgtttatcgtgacggacagcaagttgtcagatgctacagtatttctgatcgtcttaatagtgatgggttaaggttcagtacaagggaaagaaatgctctagtgcgagagattagagggcaaaatccaaatttaagggaagaagacctaaattttgagcaatacaaagtatgcatgcatggaaagggcaagagtcagggagaggcgattgcaacagtattcgaggtgattcgtgaaaaagattctcaaggtagagatagatttgctaaatattcagcgtctgagattagccttcttaggca------tatagaacgcaataggcttaaggggattaatgcgcctgcgccacgcagtttgttgacagttaaggaaataggaagtatacgactcaatcaagatcagagagtacagcttggtcatttggtcaattttgtgcaagttgcaccgggtcagcaagggatt-tcagttttatggaagtgctagcaagtaaccaaagaataaatatagaacgtggaataaatgaaggaattttgccatacataactcgaatctatcgtagttacctaggcagcctacaaaatgacattcaaaatcgcagtcaaaagtttgagagtcacggatttttcttaggtttgttggcaaattttattcatctctacacaatagatattgaccttgacttgtctcctggaaattcatatgttgcttttcttatatgtcatcaggcagagagagaaaacattcctatcgttattaatgttactagatggaggacatcgtctgatattgcattaaaccgcgctagagctgatgctaaaagattacatgcttcttcatttatatctattcacactgaatcaagaaatgctgtttgtattggattaaattttaatctgaatatagatccttttagtattgatacagtagagtttttagagaatagatttcctttggtacaaagattatttgagtgtttggaggatgaaggaattagagaaaatattagagatttcttgcttcaacatcttcctaacgaaatacc---------------------------------------------------------------------------------------------aagaaatgcagagaattataacagaatatttgattgcataactggttttgcttttgggaatagtattttag---aagagttcagattagtaaacgcagttcaacaacgtgtaagaaagtatatatttagatatggtgatgagaatcatgctttaaccatggtcttccatactcaaggttctgatatagttatacttcatattagagataacaacgctgtacaacaaggagccatcaatttacaagatcttaatgttgacggaaataatgttcatgtacgggaagtttcatgcacacttaataatcaacttggccttaatat---tcatacagataaccttggtttatatcacaattaccaaaataataatgcaaataattttcttggtggtaatcttgtgcaagtgcctaatgctggaaatgtgcataatgctttaaatcaagttatgaatgatggctggcaagatagatttcagcatcaagaattatttagaaacatttctgcagtattaatgccagaagatacgcatggcaatatgataatagatgtaaatagcaaagataagtttcgctctatactacatggtacattttatgctagtgataatccttataaagtgcttgctatgtataaagttggtcaaacatatagtttaaaaaggtggcaggaagaagaaggagaaagggtaatacttacaagagttacagaacagagactaggtcttctattattaagacaacctacag---------cagatactcacccaattggatatgtattaggatttgctgataatgcagaagaagtagaacaggagcaagacgaggcaaggtacaaaataacagaattgatgagcaaacaaaggggatatttgcctattacttctggaaatgaggtggttttgtcttatgctgtatttaatagaggtgcacagagagcagaagactttatatctcttccacaacaagcagtgtatgtacatagacttgatcgtcgtggtcatgactcaagaccagaagtattagtgggacctgaaagtgttattgatgaaaatccaccagaaaatctattgtcagatcaaactcgtgaaaatttcaggcgcttttacatggaaaaaagaccaggacagaactcgatttttttgcttgatatagatgataatctgcacgttccatttagttacttgcaaggtactagagcacaggcaatagaaacattaaggtcaagaataaggggaggtggtacttctacagcacaaggaatattacaacaaataaacactatccttcgtagaaacaacgctcgtgaaatagaagatgtgcataatctacttgcactagactttgcaacagaaaatcaaaatttccgttattggctacaaactcatgacatgtttttcgctgcacgacaatatactttccatgatgatcgatctaatccaactaatgatcgtcatgattttgcaataacttcagtaggagtcgatggaaatcaaaatgatccaacaggtagggacttattaagtagtaacatagataactttaaacaaaaagtagattcgggtgaaaaagatagattaactgctattattaatgtaggtaatcgtcattgggttacattagttattgtccaccaaaatggaaattattatgggtattatgctgattcacttggtccagatagtcgtattgacaataatattcgaggagctttaagagaatgtgatattagcgatgataatgtccatgatgtttccgttcatcagcaaacagatggccataattgtggcatatgggcatacgaaaatgctagggatattaaccaagctattgatcaagctttacagggaaatagtaactttggagagaaaggtgaaggtattataggttatatacgtggtcttcttagtgcaggaattggaaatgacactagacaacctcaaagaaatgaacaatactttagaaatcggagaagaaatatttcacaattattccaaaatgattctctatcttctcctaggggtagattgattcaaggtcgtccaggaattcaacatgaaattgatccattactattacaatttttagaactccaatatccacagcgtggaggtgggggagcattgcaattaggcggagaaagagtgatatcaattgattttggt---ccgcaatctgtattggatgaaattgatggagtgaatagagtttatgatcatagcaatggtagaggcagtaggtag
>D_sp_aff_chauvacae_STUp
gtgtctttaataagaagtttagtggatggagatcttgatggttttagacaagagtttgaatcctttttagatcaatgtccatttttcttgtatcatgtaagtacaggacgtttccttcctgtattctttttcagtatgtttgctactgctcatgatgctaatatcttaaaagcaaatgagagagtgtattttcgttttgataatcatggtattgatacaggtggtagaaatagaaatacagggaacctaaaagtcgctgtttatcgtgacggacagcaagttgtcagatgctacagtatttctgatcgtcttaatagtgatgggttaaggttcagtacaagggaaagaaatgctctagtgcgagagattagagggcaaaatccaaatttaagggaagaagacctaaattttgagcaatacaaagtatgcatgcatggaaagggcaagagtcagggagaggcgattgcaacagtattcgaggtgattcgtgaaaaagattctcaaggtagagatagatttgctaaatattcagcgtctgagattagccttcttaggca------tatagaacgcaataggcttaatgggattaatgcgcctgcgccacgcagtttgttgacagttaaggaaataggaagtatacgactcaatcaagatcagagagtacagcttggtcatttggtcaattttgtgcaagttgcaccgggtcagcaagggattttcagttttatggaagtgctagcaagtaaccaaagaataaatatagaacgtggaataaatgaaggaattttgccatacataactcgaatctatcgtagttacctaggcagcctacaaaatgacattcaaaatcgcagtcaaaagtttgagagtcacggatttttcttaggtttgttggcaaattttattcatctctacacaatagatattgaccttgacttgtctcctggaaattcatatgttgcttttcttatatgtcatcaggcagagagagaaaacattcctatcgttattaatgttactagatggaggacatcgtctgatattgcattaaaccgcgctagagctgatgctaaaagattacatgcttcttcatttatatctattcacactgaatcaagaaatgctgtttgtattggattaaattttaatctgaatatagatccttttagtattgatacagtagagtttttagagaatagatttcctttggtacaaagattatttgagtgtttggaggatgaaggaattagagaaaatattagagatttcttgcttcaacatcttcctaacgaaatacc---------------------------------------------------------------------------------------------aagaaatgcagagaattataacagaatatttgattgcataactggttttgcttttgggaatagtattttag---aagagttcagattagtaaacgcagttcaacaacgtgtaagaaagtatatatttagatatggtgatgagaatcatgctttaaccatggtcttccatactcaaggttctgatatagttatacttcatattagagataacaacgctgtacaacaaggagccatcaatttacaagatcttaatgttgacggaaataatgttcatgtacgggaagtttcatgcacacttaataatcaacttggccttaatat---tcatacagataaccttggtttatatcacaattaccaaaataataatgcaaataattttcttggtggtaatcttgtgcaagtgcctaatgctggaaatgtgcataatgctttaaatcaagttatgaatgatggctggcaagatagatttcagcatcaagaattatttagaaacatttctgcagtattaatgccagaagatacgcatggcaatatgataatagatgtaaatagcaaagataagtttcgctctatactacatggtacattttatgctagtgataatccttataaagtgcttgctatatataaagttggtcaaacatatagtttaaaaaggtggcaggaagaagaaggagaaagggtaatacttacaagagttacagaacagagactaggtcttctattattaagacaacctacag---------cagatactcacccaattggatatgtattaggatttgctgataatgcagaagaagtagaacaggagcaagacgaggcaaggtacaaaataacagaattgatgagcaaacaaaggggatatttgcctattacttctggaaatgaggtggttttgtcttatgctgtatttaatagaggtgcacagagagcagaagactttatatctcttccacaacaagcagtgtatgtacatagacttgatcgtcgtggtcatgactcaagaccagaagtattagtgggacctgaaagtgttattgatgaaaatccaccagaaaatctattgtcagatcaaactcgtgaaaatttcaggcgcttttacatgaaaaaaagaccaggacagaactcgatttttttgcttgatatagatgataatctgcacgttccatttagttacttgcaaggtactagagcacaggcaatagaaacattaaggtcaagaataaggggaggtggtacttctacagcacaaggaatattacaacaaataaacactatccttcgtagaaacaacgctcgtgaaatagaagatgtgcataatctacttgcactagactttgcaacagaaaatcaaaatttccgttattggctacaaactcatgacatgtttttcgctgcacgacaatatactttccatgatgatcgatctaatccaactaatgatcgtcatgattttgcaataacttcagtaggagtcgatggaaatcaaaatgatccaacaggtagggacttattaagtagtaacatagataactttaaacaaaaagtagattcgggtgaaaaagatagattaactgctattattaatgtaggtaatcgtcattgggttacattagttattgtccaccaaaatggaaattattatgggtattatgctgattcacttggtccagatagtcgtattgacaataatattcgaggagctttaagagaatgtgatattagcgatgataatgtccatgatgtttccgttcatcagcaaacagatggccataattgtggcatatgggcatacgaaaatgctagggatattaaccaagctattgatcaagctttacagggaaatagtaactttggagagaaaggtgaaggtattataggttatatacgtggtcttcttagtgcaggaattggaaatgacactagacaacctcaaagaaatgaacaatactttagaaatcggagaagaaatatttcacaattattccaaaatgattctctatcttctcctaggggtagattgattcaaggtcgtccaggaattcaacatgaaattgatccattactattacaatttttagaactccaatatccacagcgtggaggtgggggagcattgcaattaggcggagaaagagtgatatcaattgattttggt---ccgcaatctgtattggatgaaattgatggagtgaatagagtttatgatcatagcaatggtagaggcagtaggtag
>Hofmannophila_pseudospretella_1
gtgtctttaataagaagtttagtggatggagatcttgatggttttagacaagagtttgaatcctttttagatcaatgtccatttttcttgtatcatgtaagtacaggacgtttccttcctgtattctttttcagtatgtttgctactgctcatgatgctaatatcttaaaagcaaatgagagagtgtattttcgttttgataatcatggtattgatacaggtggtagaaatagaaatacagggaacctaaaagtcgctgtttatcgtgacggacagcaagttgtcagatgctacagtatttctgatcgtcttaatagtgatgggttaaggttcagtacaagggaaagaaatgctctagtgcgagagattagagggcaaaatccaaatttaagggaagaagacctaaattttgagcaatacaaagtatgcatgcatggaaagggcaagattcagggagaggcgattgcaacagtattcgaggtgattcgtgaaaaagattctcaaggtagagatagatttgctaaatattcagcgtctgagattagccttcttaggca------tatagaacgcaataggcttaatgggattaatgcgcctgcgccacgcagtttgttgacagttaaggaaataggaagtatacgactcaatcaagatcagagagtacagcttggtcatttggtcaattttgtgcaagttgcaccgggtcagcaagggattttcagttttatggaagtgctagcaagtaaccaaagaataaatatagaacgtggaataaatgaaggaattttgccatacataactcgaatctatcgtagttacctaggcaacctacaaaatgacattcaaaatcgcagtcaaaagtttgagagtcacggatttttcttaggtttgttggcaaattttattcatctctacacaatagatattgaccttgacttgtctcctggaaattcatatgttgcttttcttatatgtcatcaggcagagagagaaaacattcctatcgttattaatgttactagatggaggacatcgtctgatattgcattaaaccgcgctagagctgatgctaaaagattacatgcttcttcatttatatctattcacactgaatcaagaaatgctgtttgtattggattaaattttaatctgaatatagatccttttagtattgatacagtagagtttttagagaatagatttcctttggtacaaagattatttgagtgtttggaggatgaaggaattagagaaaatattagagatttcttgcttcaacatcttcctaacgaaatacc---------------------------------------------------------------------------------------------aagaaatgcagagaattataacagaatatttgattgcataactggttttgcttttgggaatagtattttag---aagagttcagattagtaaacgcagttcaacaacgtgtaagaaagtatatatttagatatggtgatgagaatcatgctttaaccatggtcttccatactcaaggttctgatatagttatacttcatattagagataacaacgctgtacaacaaggagccatcaatttacaagatcttaatgttgacggaaataatgttcatgtacgggaagtttcatgcacacttaataatcaacttggccttaatat---tcatacagataaccttggtttatatcacaattaccaaaataataatgcaaataattttcttggtggtaatcttgtgcaagtgcctaatgctggaaatgtgcataatgctttaaatcaagttatgaatgatggctggcaagatagatttcagcatcaagaattatttagaaacatttctgcagtattaatgccagaagatacgcatggcaatatgataatagatgtaaatagcaaagataagtttcgctctatactacatggtacattttatgctagtgataatccttataaagtgcttgctatgtataaagttggtcaaacatatagtttaaaaaggtggcaggaagaagaaggagaaagggtaatacttacaagagttacagaacagagactaggtcttctattattaagacaacctacag---------cagatactcacccaattggatatgtattaggatttgctgataatgcagaagaagtagaacaggagcaagacgaggcaaggtacaaaataacagaattgatgagcaaacaaaggggatatttgcctattacttctggaaatgaggtggttttgtcttatgctgtatttaatagaggtgcacagagagcagaagactttatatctcttccacaacaagcagtgtatgtacatagacttgatcgtcgtggtcatgactcaagaccagaagtattagtgggacctgaaagtgttattgatgaaaatccaccagaaaatctattgtcagatcaaactcgtgaaaatttcaggcgcttttacatggaaaaaagaccaggacagaactcgatttttttgcttgatatagatgataatctgcacgttccatttagttacttgcaaggtactagagcacaggcaatagaaacattaaggtcaagaataaggggaggtggtacttctacagcacaaggaatattacaacaaataaacactatccttcgtagaaacaacgctcgtgaaatagaagatgtgcataatctacttgcactagactttgcaacagaaaatcaaaatttccgttattggctacaaactcatgacatgtttttcgctgcacgacaatatactttccatgatgatcgatctaatccaactaatgatcgtcatgattttgcaataacttcagtaggagtcgatggaaatcaaaatgatccaacaggtagggacttattaagtagtaacatagataactttaaacaaaaagtagattcgggtgaaaaagatagattaactgctattattaatgtaggtaatcgtcattgggttacattagttattgtccaccaaaatggaaattattatgggtattatgctgattcacttggtccagatagtcgtattgacaataatattcgaggagctttaagagaatgtgatattagcgatgataatgtccatgatgtttccgttcatcagcaaacagatggccataattgtggcatatgggcatacgaaaatgctagggatattaaccaagctattgatcaagctttacagggaaatagtaactttggagagaaaggtgaaggtattataggttatatacgtggtcttcttagtgcaggaattggaaatgacactagacaacctcaaagaaatgaacaatactttagaaatcggagaagaaatatttcacaattattccaaaatgattctctatcttctcctaggggtagattgattcaaggtcgtccaggaattcaacatgaaattgatccattactattacaatttttagaactccaatatccacagcgtggaggtgggggagcattgcaattaggcggagaaagagtgatatcaattgattttggt---ccgcaatctgtattggatgaaattgatggagtgaatagagtttatgatcatagcaatggtagaggcagtaggtag
>Hofmannophila_pseudospretella_2
gtgtctttaataagaagtttagtggatggagatcttgatggttttagacaagagtttgaatcctttttagatcaatgtccatttttcttgtatcatgtaagtacaggacgtttccttcctgtattctttttcagtatgtttgctactgctcatgatgctaatatcttaaaagcaaatgagagagtgtattttcgttttgataatcatggtattgatacaggtggtagaaatagaaatacagggaacctaaaagtcgctgtttatcgtgacggacagcaagttgtcagatgctacagtatttctgatcgtcttaatagtgatgggttaaggttcagtacaagggaaagaaatgctctagtgcgagagattagagggcaaaatccaaatttaagggaagaagacctaaattttgagcaatacaaagtatgcatgcatggaaagggcaagattcagggagaggcgattgcaacagtattcgaggtgattcgtgaaaaagattctcaaggtagagatagatttgctaaatattcagcgtctgagattagccttcttaggca------tatagaacgcaataggcttaatgggattaatgcgcctgcgccacgcagtttgttgacagttaaggaaataggaagtatacgactcaatcaagatcagagagtacagcttggtcatttggtcaattttgtgcaagttgcaccgggtcagcaagggattttcagttttatggaagtgctagcaagtaaccaaagaataaatatagaacgtggaataaatgaaggaattttgccatacataactcgaatctatcgtagttacctaggcaacctacaaaatgacattcaaaatcgcagtcaaaagtttgagagtcacggatttttcttaggtttgttggcaaattttattcatctctacacaatagatattgaccttgacttgtctcctggaaattcatatgttgcttttcttatatgtcatcaggcagagagagaaaacattcctatcgttattaatgttactagatggaggacatcgtctgatattgcattaaaccgcgctagagctgatgctaaaagattacatgcttcttcatttatatctattcacactgaatcaagaaatgctgtttgtattggattaaattttaatctgaatatagatccttttagtattgatacagtagagtttttagagaatagatttcctttggtacaaagattatttgagtgtttggaggatgaaggaattagagaaaatattagagatttcttgcttcaacatcttcctaacgaaatacc---------------------------------------------------------------------------------------------aagaaatgcagagaattataacagaatatttgattgcataactggttttgcttttgggaatagtattttag---aagagttcagattagtaaacgcagttcaacaacgtgtaagaaagtatatatttagatatggtgatgagaatcatgctttaaccatggtcttccatactcaaggttctgatatagttatacttcatattagagataacaacgctgtacaacaaggagccatcaatttacaagatcttaatgttgacggaaataatgttcatgtacgggaagtttcatgcacacttaataatcaacttggccttaatat---tcatacagataaccttggtttatatcacaattaccaaaataataatgcaaataattttcttggtggtaatcttgtgcaagtgcctaatgctggaaatgtgcataatgctttaaatcaagttatgaatgatggctggcaagatagatttcagcatcaagaattatttagaaacatttctgcagtattaatgccagaagatacgcatggcaatatgataatagatgtaaatagcaaagataagtttcgctctatactacatggtacattttatgctagtgataatccttataaagtgcttgctatgtataaagttggtcaaacatatagtttaaaaaggtggcaggaagaagaaggagaaagggtaatacttacaagagttacagaacagagactaggtcttctattattaagacaacctacag---------cagatactcacccaattggatatgtattaggatttgctgataatgcagaagaagtagaacaggagcaagacgaggcaaggtacaaaataacagaattgatgagcaaacaaaggggatatttgcctattacttctggaaatgaggtggttttgtcttatgctgtatttaatagaggtgcacagagagcagaagactttatatctcttccacaacaagcagtgtatgtacatagacttgatcgtcgtggtcatgactcaagaccagaagtattagtgggacctgaaagtgttattgatgaaaatccaccagaaaatctattgtcagatcaaactcgtgaaaatttcaggcgcttttacatggaaaaaagaccaggacagaactcgatttttttgcttgatatagatgataatctgcacgttccatttagttacttgcaaggtactagagcacaggcaatagaaacattaaggtcaagaataaggggaggtggtacttctacagcacaaggaatattacaacaaataaacactatccttcgtagaaacaacgctcgtgaaatagaagatgtgcataatctacttgcactagactttgcaacagaaaatcaaaatttccgttattggctacaaactcatgacatgtttttcgctgcacgacaatatactttccatgatgatcgatctaatccaactaatgatcgtcatgattttgcaataacttcagtaggagtcgatggaaatcaaaatgatccaacaggtagggacttattaagtagtaacatagataactttaaacaaaaagtagattcgggtgaaaaagatagattaactgctattattaatgtaggtaatcgtcattgggttacattagttattgtccaccaaaatggaaattattatgggtattatgctgattcacttggtccagatagtcgtattgacaataatattcgaggagctttaagagaatgtgatattagcgatgataatgtccatgatgtttccgttcatcagcaaacagatggccataattgtggcatatgggcatacgaaaatgctagggatattaaccaagctattgatcaagctttacagggaaatagtaactttggagagaaaggtgaaggtattataggttatatacgtggtcttcttagtgcaggaattggaaatgacactagacaacctcaaagaaatgaacaatactttagaaatcggagaagaaatatttcacaattattccaaaatgattctctatcttctcctaggggtagattgattcaaggtcgtccaggaattcaacatgaaattgatccattactattacaatttttagaactccaatatccacagcgtggaggtgggggagcattgcaattaggcggagaaagagtgatatcaattgattttggt---ccgcaatctgtattggatgaaattgatggagtgaatagagtttatgatcatagcaatggtagaggcagtaggtag
>Liriomyza_huidobrensis
gtgtctttaataagaagtttagtggatggagatcttgatggttttagacaagagtttgaatcctttttagatcaatgtccatttttcttgtatcatgtaagtacaggacgtttccttcctgtattctttttcagtatgtttgctactgctcatgatgctaatatcttaaaagcaaatgagagagtgtattttcgttttgataatcatggtattgatacaggtggtagaaatagaaatacagggaacctaaaagtcgctgtttatcgtgacggacagcaagttgtcagatgctacagtatttctgatcgtcttaatagtgatgggttaaggttcagtacaagggaaagaaatgctctagtgcaagagattagagggcaaaatccaaatttaagggaagaagacctaaattttgagcaatacaaagtatgcatgcatggaaagggcaagagtcagggagaggcgattgcaacagtattcgaggtgattcgtgaaaaagattctcaaggtagagatagatttgctaaatattcagcgtctgagattagccttcttaggca------tatagaacgcaataggcttaatgggattaatgcgcctgcgccacgcagtttgttgacagttaaggaaataggaagtatacgactcaatcaagatcagagagtacagcttggtcatttggtcaattttgtgcaagttgcaccgggtcagcaagggattttcagttttatggaagtgctagcaagtaaccaaagaataaatatagaacgtggaataaatgaaggaattttgccatacataactcgaatctatcgtagttacctaggcagcctacaaaatgacattcaaaatcgcagtcaaaagtttgagagtcacggatttttcttaggtttgttggcaaattttattcatctctacacaatagatattgaccttgacttgtctcctggaaattcatatgttgcttttcttatatgtcatcaggcagagagagaaaacattcctatcgttattaatgttactagatggaggacatcgtctgatattgcattaaaccgcgctagagctgatgctaaaagattacatgcttcttcatttatatctattcacactgaatcaagaaatgctgtttgtattggattaaattttaatctgaatatagatccttttagtattgatacagtagagtttttagagaatagatttcctttggtacaaagattatttgagtgtttggaggatgaaggaattagagaaaatattagagatttcttgcttcaacatcttcctaacgaaatacc---------------------------------------------------------------------------------------------aagaaatgcagagaattataacagaatatttgattgcataactggttttgcttttgggaatagtattttag---aagagttcagattagtaaacgcagttcaacaacgtgtaagaaagtatatatttagatatggtgatgagaatcatgctttaaccatggtcttccatactcaaggttctgatatagttatacttcatattagagataacaacgctgtacaacaaggagccatcaatttacaagatcttaatgttgacggaaataatgttcatgtacgggaagtttcatgcacacttaataatcaacttggccttaatat---tcatacagataaccttggtttatatcacaattaccaaaataataatgcaaataattttcttggtggtaatcttgtgcaagtgcctaatgctggaaatgtgcataatgctttaaatcaagttatgaatgatggctggcaagatagatttcagcatcaagaattatttagaaacatttctgcagtatgaatgccagaagatacgcatggcaatatgataatagatgtaaatagcaaagataagtttcgctctatactacatggtacattttatgctagtgataatccttataaagtgcttgctatgtataaagttggtcaaacatatagtttaaaaaggtggcaggaagaagaaggagaaagggtaatacttacaagagttacagaacagagactaggtcttctattattaagacaacctacag---------cagatactcacccaattggatatgtattaggatttgctgataatgcagaagaagtagaacaggagcaagacgaggcaaggtacaaaataacagaattgatgagcaaacaaaggggatatttgcctattacttctggaaatgaggtggttttgtcttatgctgtatttaatagaggtgcacagagagcagaagactttatatctcttccacaacaagcagtgtatgtacatagacttgatcgtcgtggtcatgactcaagaccagaagtattagtgggacctgaaagtgttattgatgaaaatccaccagaaaatctattgtcagatcaaactcgtgaaaatttcaggcgcttttacatggaaaaaagaccaggacagaactcgatttttttgcttgatatagatgataatctgcacgttccatttagttacttgcaaggtactagagcacaggcaatagaaacattaaggtcaagaataaggggaggtggtacttctacagcacaaggaatattacaacaaataaacactatccttcgtagaaacaacgctcgtgaaatagaagatgtgcataatctacttgcactagactttgcaacagaaaatcaaaatttccgttattggctacaaactcatgacatgtttttcgctgcacgacaatatactttccatgatgatcgatctaatccaactaatgatcgtcatgattttgcaataacttcagtaggagtcgatggaaatcaaaatgatccaacaggtagggacttattaagtagtaacatagataactttaaacaaaaagtagattcgggtgaaaaagatagattaactgctattattaatgtaggtaatcgtcattgggttacattagttattgtccaccaaaatggaaattattatgggtattatgctgattcacttggtccagatagtcgtattgacaataatattcgaggagctttaagagaatgtgatattagcgatgataatgtccatgatgtttccgttcatcagcaaacagatggccataattgtggcatatgggcatacgaaaatgctagggatattaaccaagctattgatcaagctttacagggaaatagtaactttggagagaaaggtgaaggtattataggttatatacgtggtcttcttagtgcaggaattggaaatgacactagacaacctcaaagaaatgaacaatactttagaaatcggagaagaaatatttcacaattattccaaaatgattctctatcttctcctaggggtagattgattcaaggtcgtccaggaattcaacatgaaattgatccattactattacaatttttagagctccaatatccacagcgtggaggtgggggagcattgcaattaggcggagaaagagtgatatcaattgattttggt---ccgcaatctgtattggatgaaattgatggagtgaatagagtttatgatcatagcaatggtagaggcagtaggtag
>Lypha_dubia_1
gtgtctttaataagaagtttagtggatggagatcttgatggttttagacaagagtttgaatcctttttagatcaatgtccatttttcttgtatcatgtaagtacaggacgtttccttcctgtattctttttcagtatgtttgctactgctcatgatgctaatatcttaaaagcaaatgagagagtgtattttcgttttgataatcatggtattgatacaggtggtagaaatagaaatacagggaacctaaaagtcgctgtttatcgtgacggacagcaagttgtcagatgctacagtatttctgatcgtcttaatagtgatgggttaaggttcagtacaagggaaagaaatgctctagtgcgagagattagagggcaaaatccaaatttaagggaagaagacctaaattttgagcaatacaaagtatgcatgcatggaaagggcaagagtcagggagaggcgattgcaacagtattcgaggtgattcgtgaaaaagattctcaaggtagagatagatttgctaaatattcagcgtctgagattagccttcttaggca------tatagaacgcaataggcttaaggggattaatgcgcctgcgccacgcagtttgttgacagttaaggaaataggaagtatacgactcaatcaagatcagagagtacagcttggtcatttggtcaattttgtgcaagttgcaccgggtcagcaagggatt-tcagttttatggaagtgctagcaagtaaccaaagaataaatatagaacgtggaataaatgaaggaattttgccatacataactcgaatctatcgtagttacctaggcagcctacaaaatgacattcaaaatcgcagtcaaaagtttgagagtcacggatttttcttaggtttgttggcaaattttattcatctctacacaatagatattgaccttgacttgtctcctggaaattcatatgttgcttttcttatatgtcatcaggcagagagagaaaacattcctatcgttattaatgttactagatggaggacatcgtctgatattgcattaaaccgcgctagagctgatgctaaaagattacatgcttcttcatttatatctattcacactgaatcaagaaatgctgtttgtattggattaaattttaatctgaatatagatccttttagtattgatacagtagagtttttagagaatagatttcctttggtacaaagattatttgagtgtttggaggatgaaggaattagagaaaatattagagatttcttgcttcaacatcttcctaacgaaatacc---------------------------------------------------------------------------------------------aagaaatgcagagaattataacagaatatttgattgcataactggttttgcttttgggaatagtattttag---aagagttcagattagtaaacgcagttcaacaacgtgtaagaaagtatatatttagatatggtgatgagaatcatgctttaaccatggtcttccatactcaaggttctgatatagttatacttcatattagagataacaacgctgtacaacaaggagccatcaatttacaagatcttaatgttgacggaaataatgttcatgtacgggaagtttcatgcacacttaataatcaacttggccttaatat---tcatacagataaccttggtttatatcacaattaccaaaataataatgcaaataattttcttggtggtaatcttgtgcaagtgcctaatgctggaaatgtgcataatgctttaaatcaagttatgaatgatggctggcaagatagatttcagcatcaagaattatttagaaacatttctgcagtattaatgccagaagatacgcatggcaatatgataatagatgtaaatagcaaagataagtttcgctctatactacatggtacattttatgctagtgataatccttataaagtgcttgctatgtataaagttggtcaaacatatagtttaaaaaggtggcaggaagaagaaggagaaagggtaatacttacaagagttacagaacagagactaggtcttctattattaagacaacctacag---------cagatactcacccaattggatatgtattaggatttgctgataatgcagaagaagtagaacaggagcaagacgaggcaaggtacaaaataacagaattgatgagcaaacaaaggggatatttgcctattacttctggaaatgaggtggttttgtcttatgctgtatttaatagaggtgcacagagagcagaagactttatatctcttccacaacaagcagtgtatgtacatagacttgatcgtcgtggtcatgactcaagaccagaagtattagtgggacctgaaagtgttattgatgaaaatccaccagaaaatctattgtcagatcaaactcgtgaaaatttcaggcgcttttacatggaaaaaagaccaggacagaactcgatttttttgcttgatatagatgataatctgcacgttccatttagttacttgcaaggtactagagcacaggcaatagaaacattaaggtcaagaataaggggaggtggtacttctacagcacaaggaatattacaacaaataaacactatccttcgtagaaacaacgctcgtgaaatagaagatgtgcataatctacttgcactagactttgcaacagaaaatcaaaatttccgttattggctacaaactcatgacatgtttttcgctgcacgacaatatactttccatgatgatcgatctaatccaactaatgatcgtcatgattttgcaataacttcagtaggagtcgatggaaatcaaaatgatccaacaggtagggacttattaagtagtaacatagataactttaaacaaaaagtagattcgggtgaaaaagatagattaactgctattattaatgtaggtaatcgtcattgggttacattagttattgtccaccaaaatggaaattattatgggtattatgctgattcacttggtccagatagtcgtattgacaataatattcgaggagctttaagagaatgtgatattagcgatgataatgtccatgatgtttccgttcatcagcaaacagatggccataattgtggcatatgggcatacgaaaatgctagggatattaaccaagctattgatcaagctttacagggaaatagtaactttggagagaaaggtgaaggtattataggttatatacgtggtcttcttagtgcaggaattggaaatgacactagacaacctcaaagaaatgaacaatactttagaaatcggagaagaaatatttcacaattattccaaaatgattctctatcttctcctaggggtagattgattcaaggtcgtccaggaattcaacatgaaattgatccattactattacaatttttagaactccaatatccacagcgtggaggtgggggagcattgcaattaggcggagaaagagtgatatcaattgattttggt---ccgcaatctgtattggatgaaattgatggagtgaatagagtttatgatcatagcaatggtagaggcagtaggtag
>Lypha_dubia_2
gtgtctttaataagaagtttagtggatggagatcttgatggttttagacaagagtttgaatcctttttagatcaatgtccatttttcttgtatcatgtaagtacaggacgtttccttcctgtattctttttcagtatgtttgctactgctcatgatgctaatatcttaaaagcaaatgagagagtgtattttcgttttgataatcatggtattgatacaggtggtagaaatagaaatacagggaacctaaaagtcgctgtttatcgtgacggacagcaagttgtcagatgctacagtatttctgatcgtcttaatagtgatgggttaaggttcagtacaagggaaagaaatgctctagtgcgagagattagagggcaaaatccaaatttaagggaagaagacctaaattttgagcaatacaaagtatgcatgcatggaaagggcaagagtcagggagaggcgattgcaacagtattcgaggtgattcgtgaaaaagattctcaaggtagagatagatttgctaaatattcagcgtctgagattagccttcttaggca------tatagaacgcaataggcttaaggggattaatgcgcctgcgccacgcagtttgttgacagttaaggaaataggaagtatacgactcaatcaagatcagagagtacagcttggtcatttggtcaattttgtgcaagttgcaccgggtcagcaagggatt-tcagttttatggaagtgctagcaagtaaccaaagaataaatatagaacgtggaataaatgaaggaattttgccatacataactcgaatctatcgtagttacctaggcagcctacaaaatgacattcaaaatcgcagtcaaaagtttgagagtcacggatttttcttaggtttgttggcaaattttattcatctctacacaatagatattgaccttgacttgtctcctggaaattcatatgttgcttttcttatatgtcatcaggcagagagagaaaacattcctatcgttattaatgttactagatggaggacatcgtctgatattgcattaaaccgcgctagagctgatgctaaaagattacatgcttcttcatttatatctattcacactgaatcaagaaatgctgtttgtattggattaaattttaatctgaatatagatccttttagtattgatacagtagagtttttagagaatagatttcctttggtacaaagattatttgagtgtttggaggatgaaggaattagagaaaatattagagatttcttgcttcaacatcttcctaacgaaatacc---------------------------------------------------------------------------------------------aagaaatgcagagaattataacagaatatttgattgcataactggttttgcttttgggaatagtattttag---aagagttcagattagtaaacgcagttcaacaacgtgtaagaaagtatatatttagatatggtgatgagaatcatgctttaaccatggtcttccatactcaaggttctgatatagttatacttcatattagagataacaacgctgtacaacaaggagccatcaatttacaagatcttaatgttgacggaaataatgttcatgtacgggaagtttcatgcacacttaataatcaacttggccttaatat---tcatacagataaccttggtttatatcacaattaccaaaataataatgcaaataattttcttggtggtaatcttgtgcaagtgcctaatgctggaaatgtgcataatgctttaaatcaagttatgaatgatggctggcaagatagatttcagcatcaagaattatttagaaacatttctgcagtattaatgccagaagatacgcatggcaatatgataatagatgtaaatagcaaagataagtttcgctctatactacatggtacattttatgctagtgataatccttataaagtgcttgctatgtataaagttggtcaaacatatagtttaaaaaggtggcaggaagaagaaggagaaagggtaatacttacaagagttacagaacagagactaggtcttctattattaagacaacctacag---------cagatactcacccaattggatatgtattaggatttgctgataatgcagaagaagtagaacaggagcaagacgaggcaaggtacaaaataacagaattgatgagcaaacaaaggggatatttgcctattacttctggaaatgaggtggttttgtcttatgctgtatttaatagaggtgcacagagagcagaagactttatatctcttccacaacaagcagtgtatgtacatagacttgatcgtcgtggtcatgactcaagaccagaagtattagtgggacctgaaagtgttattgatgaaaatccaccagaaaatctattgtcagatcaaactcgtgaaaatttcaggcgcttttacatggaaaaaagaccaggacagaactcgatttttttgcttgatatagatgataatctgcacgttccatttagttacttgcaaggtactagagcacaggcaatagaaacattaaggtcaagaataaggggaggtggtacttctacagcacaaggaatattacaacaaataaacactatccttcgtagaaacaacgctcgtgaaatagaagatgtgcataatctacttgcactagactttgcaacagaaaatcaaaatttccgttattggctacaaactcatgacatgtttttcgctgcacgacaatatactttccatgatgatcgatctaatccaactaatgatcgtcatgattttgcaataacttcagtaggagtcgatggaaatcaaaatgatccaacaggtagggacttattaagtagtaacatagataactttaaacaaaaagtagattcgggtgaaaaagatagattaactgctattattaatgtaggtaatcgtcattgggttacattagttattgtccaccaaaatggaaattattatgggtattatgctgattcacttggtccagatagtcgtattgacaataatattcgaggagctttaagagaatgtgatattagcgatgataatgtccatgatgtttccgttcatcagcaaacagatggccataattgtggcatatgggcatacgaaaatgctagggatattaaccaagctattgatcaagctttacagggaaatagtaactttggagagaaaggtgaaggtattataggttatatacgtggtcttcttagtgcaggaattggaaatgacactagacaacctcaaagaaatgaacaatactttagaaatcggagaagaaatatttcacaattattccaaaatgattctctatcttctcctaggggtagattgattcaaggtcgtccaggaattcaacatgaaattgatccattactattacaatttttagaactccaatatccacagcgtggaggtgggggagcattgcaattaggcggagaaagagtgatatcaattgattttggt---ccgcaatctgtattggatgaaattgatggagtgaatagagtttatgatcatagcaatggtagaggcagtaggtag
>Ophion_costatus
gtgtctttaataagaagtttagtggatggagatcttgatggttttagacaagagtttgaatcctttttagatcaatgtccatttttcttgtatcatgtaagtacaggacgtttccttcctgtattctttttcagtatgtttgctactgctcatgatgctaatatcttaaaagcaaatgagagagtgtattttcgttttgataatcatggtattgatacaggtggtagaaatagaaatacagggaacctaaaagtcgctgtttatcgtgacggacagcaagttgtcagatgctacagtatttctgatcgtcttaatagtgatgggttaaggttcagtacaagggaaagaaatgctctagtgcgagagattagagggcaaaatccaaatttaagggaagaagacctaaattttgagcaatacaaagtatgcatgcatggaaagggcaagattcagggagaggcgattgcaacagtattcgaggtgattcgtgaaaaagattctcaaggtagagatagatttgctaaatattcagcgtctgagattagccttcttaggca------tatagaacgcaataggcttaatgggattaatgcgcctgcgccacgcagtttgttgacagttaaggaaataggaagtatacgactcaatcaagatcagagagtacagcttggtcatttggtcaattttgtgcaagttgcaccgggtcagcaagggattttcagttttatggaagtgctagcaagtaaccaaagaataaatatagaacgtggaataaatgaaggaattttgccatacataactcgaatctatcgtagttacctaggcagcctacaaaatgacattcaaaatcgcagtcaaaagtttgagagtcacggatttttcttaggtttgttggcaaattttattcatctctacacaatagatattgaccttgacttgtctcctggaaattcatatgttgcttttcttatatgtcatcaggcagagagagaaaacattcctatcgttattaatgttactagatggaggacatcgtctgatattgcattaaaccgcgctagagctgatgctaaaagattacatgcttcttcatttatatctattcacactgaatcaagaaatgctgtttgtattggattaaattttaatctgaatatagatccttttagtattgatacagtagagtttttagagaatagatttcctttggtacaaagattatttgagtgtttggaggatgaaggaattagagaaaatattagagatttcttgcttcaacatcttcctaacgaaatacc---------------------------------------------------------------------------------------------aagaaatgcagagaattataacagaatatttgattgcataactggttttgcttttgggaatagtattttag---aagagttcagattagtaaacgcagttcaacaacgtgtaagaaagtatatatttagatatggtgatgagaatcatgctttaaccatggtcttccatactcaaggttctgatatagttatacttcatattagagataacaacgctgtacaacaaggagccatcaatttacaagatcttaatgttgacggaaataatgttcatgtacgggaagtttcatgcacacttaataatcaacttggccttaatat---tcatacagataaccttggtttatatcacaattaccaaaataataatgcaaataattttcttggtggtaatcttgtgcaagtgcctaatgctggaaatgtgcataatgctttaaatcaagttatgaatgatggctggcaagatagatttcagcatcaagaattatttagaaacatttctgcagtattaatgccagaagatacgcatggcaatatgataatagatgtaaatagcaaagataagtttcgctctatactacatggtacattttatgctagtgataatccttataaagtgcttgctatgtataaagttggtcaaacatatagtttaaaaaggtggcaggaagaagaaggagaaagggtaatacttacaagagttacagaacagagactagatcttctattattaagacaacctacag---------cagatactcacccaattggatatgtattaggatttgctgataatgcagaagaagtagaacaggagcaagacgaggcaaggtacaaaataacagaattgatgagcaaacaaaggggatatttgcctattacttctggaaatgaggtggttttgtcttatgctgtatttaatagaggtgcacagagagcagaagactttatatctcttccacaacaagcagtgtatgtacatagacttgatcgtcgtggtcatgactcaagaccagaagtattagtgggacctgaaagtgttattgatgaaaatccaccagaaaatctattgtcagatcaaactcgtgaaaatttcaggcgcttttacatggaaaaaagaccaggacagaactcgatttttttgcttgatatagatgataatctgcacgttccatttagttacttgcaaggtactagagcacaggcaatagaaacattaaggtcaagaataaggggaggtggtacttctacagcacaaggaatattacaacaaataaacactatccttcgtagaaacaacgctcgtgaaatagaagatgtgcataatctacttgcactagactttgcaacagaaaatcaaaatttccgttattggctacaaactcatgacatgtttttcgctgcacgacaatatactttccatgatgatcgatctaatccaactaatgatcgtcatgattttgcaataacttcagtaggagtcgatggaaatcaaaatgatccaacaggtagggacttattaagtagtaacatagataactttaaacaaaaagtagattcgggtgaaaaagatagattaactgctattattaatgtaggtaatcgtcattgggttacattagttattgtccaccaaaatggaaattattatgggtattatgctgattcacttggtccagatagtcgtattgacaataatattcgaggagctttaagagaatgtgatattagcgatgataatgtccatgatgtttccgttcatcagcaaacagatggccataattgtggcatatgggcatacgaaaatgctagggatattaaccaagctattgatcaagctttacagggaaatagtaactttggagagaaaggtgaaggtattataggttatatacgtggtcttcttagtgcaggaattggaaatgacactagacaacctcaaagaaatgaacaatactttagaaatcggagaagaaatatttcacaattattccaaaatgattctctatcttctcctaggggtagattgattcaaggtcgtccaggaattcaacatgaaattgatccattactattacaatttttagaactccaatatccacagcgtggaggtgggggagcattgcaattaggcggagaaagagtgatatcaattgattttggt---ccgcaatctgtattggatgaaattgatggagtgaatagagtttatgatcatagcaatggtagaggcagtaggtag
>Opomyza_germinationis
gtgtctttaataagaagtttagtggatggagatcttgatggttttagacaagagtttgaatcctttttagatcaatgtccatttttcttgtatcatgtaagtacaggacgtttccttcctgtattctttttcagtatgtttgctactgctcatgatgctaatatcttaaaagcaaatgagagagtgtattttcgttttgataatcatggtattgatacaggtggtagaaatagaaatacagggaacctaaaagtcgctgtttatcgtgacggacagcaagttgtcagatgctacagtatttctgatcgtcttaatagtgatgggttaaggttcagtacaagggaaagaaatgctctagtgcgagagattagagggcaaaatccaaatttaagggaagaagacctaaattttgagcaatacaaagtatgcatgcatggaaagggcaagagtcagggagaggcgattgcaacagtattcgaggtgattcgtgaaaaagattctcaaggtagagatagatttgctaaatattcagcgtctgagattagccttcttaggca------tatagaacgcaataggcttaatgggattaatgcgcctgcgccacgcagtttgttgacagttaaggaaataggaagtatacgactcaatcaagatcagagagtacagcttggtcatttggtcaattttgtgcaagttgcaccgggtcagcaagggattttcagttttatggaagtgctagcaagtaaccaaagaataaatatagaacgtggaataaatgaaggaattttgccatacataactcgaatctatcgtagttacctaggcagcctacaaaatgacattcaaaatcgcagtcaaaagtttgagagtcacggatttttcttaggtttgttggcaaattttattcatctctacacaatagatattgaccttgacttgtctcctggaaattcatatgttgcttttcttatatgtcatcaggcagagagagaaaacattcctatcgttattaatgttactagatggaggacatcgtctgatattgcattaaaccgcgctagagctgatgctaaaagattacatgcttcttcatttatatctattcacactgaatcaagaaatgctgtttgtattggattaaattttaatctgaatatagatccttttagtattgatacagtagagtttttagagaatagatttcctttggtacaaagattatttgagtgtttggaggatgaaggaattagagaaaatattagagatttcttgcttcaacatcttcctaacgaaatacc---------------------------------------------------------------------------------------------aagaaatgcagagaattataacagaatatttgattgcataactggttttgcttttgggaatagtattttag---aagagttcagattagtaaacgcagttcaacaacgtgtaagaaagtatatatttagatatggtgatgagaatcatgctttaaccatggtcttccatactcaaggttctgatatagttatacttcatattagagataacaacgctgtacaacaaggagccatcaatttacaagatcttaatgttgacggaaataatgttcatgtacgggaagtttcatgcacacttaataatcaacttggccttaatat---tcatacagataaccttggtttatatcacaattaccaaaataataatgcaaataattttcttggtggtaatcttgtgcaagtgcctaatgctggaaatgtgcataatgctttaaatcaagttatgaatgatggctggcaagatagatttcagcatcaagaattatttagaaacatttctgcagtattaatgccagaagatacgcatggcaatatgataatagatgtaaatagcaaagataagtttcgctctatactacatggtacattttatgctagtgataatccttataaagtgcttgctatgtataaagttggtcaaacatatagtttaaaaaggtggcaggaagaagaaggagaaagggtaatacttacaagagttacagaacagagactaggtcttctattattaagacaacctacag---------cagatactcacccaattggatatgtattaggatttgctgataatgcagaagaagtagaacaggagcaagacgaggcaaggtacaaaataacagaattgatgagcaaacaaaggggatatttgcctattacttctggaaatgaggtggttttgtcttatgctgtatttaatagaggtgcacagagagcagaagactttatatctcttccacaacaagcagtgtatgtacatagacttgatcgtcgtggtcatgactcaagaccagaagtattagtgggacctgaaagtgttattgatgaaaatccaccagaaaatctattgtcagatcaaactcgtgaaaatttcaggcgcttttacatggaaaaaagaccaggacagaactcgatttttttgcttgatatagatgataatctgcacgttccatttagttacttgcaaggtactagagcacaggcaatagaaacattaaggtcaagaataaggggaggtggtacttctacagcacaaggaatattacaacaaataaacactatccttcgtagaaacaacgctcgtgaaatagaagatgtgcataatctacttgcactagactttgcaacagaaaatcaaaatttccgttattggctacaaactcatgacatgtttttcgctgcacgacaatatactttccatgatgatcgatctaatccaactaatgatcgtcatgattttgcaataacttcagtaggagtcgatggaaatcaaaatgatccaacaggtagggacttattaagtagtaacatagataactttaaacaaaaagtagattcgggtgaaaaagatagattaactgctattattaatgtaggtaatcgtcattgggttacattagttattgtccaccaaaatggaaattattatgggtattatgctgattcacttggtccagatagtcgtattgacaataatattcgaggagctttaagagaatgtgatattagcgatgataatgtccatgatgtttccgttcatcagcaaacagatggccataattgtggcatatgggcatacgaaaatgctagggatattaaccaagctattgatcaagctttacagggaaatagtaactttggagagaaaggtgaaggtattataggttatatacgtggtcttcttagtgcaggaattggaaatgacactagacaacctcaaagaaatgaacaatactttagaaatcggagaagaaatatttcacaattattccaaaatgattctctatcttctcctaggggtagattgattcaaggtcgtccaggaattcaacatgaaattgatccattactattacaatttttagaactccaatatccacagcgtggaggtgggggagcattgcaattaggcggagaaagagtgatatcaattgattttggt---ccgcaatctgtattggatgaaattgatggagtgaatagagtttatgatcatagcaatggtagaggcagtaggtag
>Pheosia_gnoma_1
---------attaggagtttggtggatggagatcttgaaggattcagacaaggatttgaatcttttttagatcaatgtccatctttcttgtatcatgtaagtgcaggtcgttttcttcctgtattcttttttagtatgtttgctactgcacatgatgctaatatcttaaaagcaaatgagagagtgtattttcgttttgataatcatggtattgatacaggtggtagaaatagaaatacagggaacctaaaagtcgctgtttatcgtgacggacagcaagttgtcagatgctacagtatttctgatcgtcctaatagtgatgggttgaggttcagtacaagggaaagaaatgctctagtgcgagagattagagggcaaaatccaaatttaagggaagaagacctaaattttgagcaatacaaagtatgcatgcatggaaagggcaagagtcagggagaggcaattgcaacggtattcgaggtaattcgtgaaaaagatcgtcaaggtagggataaatttgccaaatattcagcatctgaaatcaatcttattagacggctcttaggagatcacag---------------------------------------actaacaattaaggaaatagaaggaagacaactcaatcaaaatcagcgtagacaacttggtaggttggtcaattttgcgcaagtagcacagggtcaacaaggaattgataattttatggaaatgctagcgagtgatagaagacaagatgtaagagatagaatacgcagagaaattttgccatacataactgacatctataataattacagacaagtactggaaaataatattgaaaatcgcaatcaaagatttgagggtcacgggtttttattaggcttcttagcaaattttagtcatcgctacacaataggcatcgatcttgatttatctcctagaaacacacatgttgcatttcttgtacgtcatcaagcagaaagagaaaatattcctattgttattaatcttgctatatttgacacaccgtcagatgttgcattaaactgtgccataggctacgctggaaggttacacacttcttcatttatacctatccatactgaatcaagaaatactgtctgtgttggattaaattttaatttaaatctagatccttttagtgttgatacggtagggcttcaacaggatagatttcctttagtacaaagattatttgagtgtttggagaatgaaggaattagagaaaatattagagatttcttactttaccatcttcctaatgaaatacc---------------------------------------------------------------------------------------------aagaaatgcagagaattataatagaatatttgattgcataactgggttcgcttttgggagtagtgcttttgatcacgagcaggtgttaatacaaaacaatagactgcaagtaacaaaacacatatttagatatgatgatgggggtcatgctttaaccatggtttttcatgctcaaggttctgatatagttatacttcatattagagctcacgatgcgcaacaacaaggagcaatcaaattacaagatcttaatatgaatgggaataatgttcatgtatgggaagtttcatgcacacttaatgaccaatttgagctatatattgatcaaccaaatgaccttggtttatatcacgattaccaaaataataatgcaaataattttcttgatggtgatcttgtacaagtgcctaatgctgaaaatgtacatggtatttcagaaagggttatgaatgatggctggaaaaatgtaggtcagcatagagaactatttcaagagatctctggagcattgatgcc-gcttatggatac-----------aataaatgttaatagtgaggataagttccgttctatactacatggtacattttatgctagtgataatccttataaagtgcttgctatgtataaagttggtcaaaaatatagtttgaaaaggagtcaggaagaagaaggagaaagggtaatactcacaagaattacagaacagagattagaccttttattattaagacaacctacagaaaatgatccagatactcatccaattggatatgtattaagatttgctaataatgcagaagaagtagcacaaaaggagaataacgcaaaagatcgaataaaagaacttatgaacaagcaaagaggatatttgcttattacttctggaaatgaggtggttttatttcctcttatatttaatgcaggtgcagagagagtagaaggtcttatatctattcc---acaaagactatatatacataggcttgatcgcagta---------------ctagaggactagtaggacctaatagtgttattgatgaaaatccaccagaaaatctattgtcagatcaaactcgtgaaaatttcagacgcttttacacggaaaaaaaaccaggacagaactcgatttttttgcttgatatagatgataatctgcacgttccatttagttacttgcaaggtactagagcacaggtaatagaaacattaaagtcaagaataaggggaggtggtacttctacagcacaaggaatattacaacaaataaatgctatccttcgtagaaacaacgctcgtgagatagaagatgtgcatgatctacttgcactagactttgcaacagataatcaaaattatcgttattggctacaaactcatgacatgtttttcgctgcacaacaatatactttccatgatgatcgatctaatccaactaataatcgtcatgattttacaataacttcagtaggagtcgatggaaatcaaaatgatccaacaggtagggacttattaagtagtaacatagataactttaaacaaaaagtagattcgggtgaaaaagatagattaactgctattattaatgtaggtaatcgtcattgggttacattagttattgtccaccaaaatggaaattattatgggtattatgctgattcacttggtccagatagtcgtattgacaataatattcgaggagctttaagagaatgtgatattagcgatgataatgtccatgatgtttccgttcatcagcaaacagatggccataattgtggcatatgggcatacgaaaatgctagggatattaaccaagctattgatcaagctttacagggaaatagtaactttggagagaaaggtgaaggtattataggttatatacgtggtcttcttagtgcaggaattggaaatgacactagacaacctcaaagaaatgaacaatactttagaaatcggagaagaaatatttcacaattattccaaaatgattctctatcttctcctaggggtagattgattcaaggtcgtccaggaattcaacatgaaattgatccattactattacaatttttagaactccaatatccacagcgtggaggtgggggagcattgcaattaggcggagaaagagtgatatcaattgattttggt---ccgcaatctgtattggatgaaattgatggagtgaatagagtttatgatcatagcaatggtagaggcagtaggtag
>Pheosia_gnoma_2
gtgtctttaataagaagtttagtggatggagatcttgatggttttagacaagagtttgaatcctttttagatcaatgtccatttttcttgtatcatgtaagtacaggacgtttccttcctgtattctttttcagtatgtttgctactgctcatgatgctaatatcttaaaagcaaatgagagagtgtattttcgttttgataatcatggtattgatacaggtggtagaaatagaaatacagggaacctaaaagtcgctgtttatcgtgacggacagcaagttgtcagatgctacagtatttctgatcgtcttaatagtgatgggttaaggttcagtacaagggaaagaaatgctctagtgcgagagattagagggcaaaatccaaatttaagggaagaagacctaaattttgagcaatacaaagtatgcatgcatggaaagggcaagagtcagggagaggcgattgcaacagtattcgaggtgattcgtgaaaaagattctcaaggtagagatagatttgctaaatattcagcgtctgagattagccttcttaggca------tatagaacgcaataggcttaatgggattaatgcgcctgcgccacgcagtttgttgacagttaaggaaataggaagtatacgactcaatcaagatcagagagtacagcttggtcatttggtcaattttgtgcaagttgcaccgggtcagcaagggattttcagttttatggaagtgctagcaagtaaccaaagaataaatatagaacgtggaataaatgaaggaattttgccatacataactcgaatctatcgtagttacctaggcagcctacaaaatgacattcaaaatcgcagtcaaaagtttgagagtcacggatttttcttaggtttgttggcaaattttattcatctctacacaatagatattgaccttgacttgtctcctggaaattcatatgttgcttttcttatatgtcatcaggcagagagagaaaacattcctatcgttattaatgttactagatggaggacatcgtctgatattgcattaaaccgcgctagagctgatgctaaaagattacatgcttcttcatttatatctattcacactgaatcaagaaatgctgtttgtattggattaaattttaatctgaatatagatccttttagtattgatacagtagagtttttagagaatagatttcctttggtacaaagattatttgagtgtttggaggatgaaggaattagagaaaatattagagatttcttgcttcaacatcttcctaacgaaatacc---------------------------------------------------------------------------------------------aagaaatgcagagaattataacagaatatttgattgcataactggttttgcttttgggaatagtattttag---aagagttcagattagtaaacgcagttcaacaacgtgtaagaaagtatatatttagatatggtgatgagaatcatgctttaaccatggtcttccatactcaaggttctgatatagttatacttcatattagagataacaacgctgtacaacaaggagccatcaatttacaagatcttaatgttgacggaaataatgttcatgtacgggaagtttcatgcacacttaataatcaacttggccttaatat---tcatacagataaccttggtttatatcacaattaccaaaataataatgcaaataattttcttggtggtaatcttgtgcaagtgcctaatgctggaaatgtgcataatgctttaaatcaagttatgaatgatggctggcaagatagatttcagcatcaagaattatttagaaacatttctgcagtattaatgccagaagatacgcatggcaatatgataatagatgtaaatagcaaagataagtttcgctctatactacatggtacattttatgctagtgataatccttataaagtgcttgctatgtataaagttggtcaaacatatagtttaaaaaggtggcaggaagaagaaggagaaagggtaatacttacaagagttacagaacagagactaggtcttctattattaagacaacctacag---------cagatactcacccaattggatatgtattaggatttgctgataatgcagaagaagtagaacaggagcaagacgaggcaaggtacaaaataacagaattgatgagcaaacaaaggggatatttgcctattacttctggaaatgaggtggttttgtcttatgctgtatttaatagaggtgcacagagagcagaagactttatatctcttccacaacaagcagtgtatgtacatagacttgatcgtcgtggtcatgactcaagaccagaagtattagtgggacctgaaagtgttattgatgaaaatccaccagaaaatctattgtcagatcaaactcgtgaaaatttcaggcgcttttacatggaaaaaagaccaggacagaactcgatttttttgcttgatatagatgataatctgcacgttccatttagttacttgcaaggtactagagcacaggcaatagaaacattaaggtcaagaataaggggaggtggtacttctacagcacaaggaatattacaacaaataaacactatccttcgtagaaacaacgctcgtgaaatagaagatgtgcataatctacttgcactagactttgcaacagaaaatcaaaatttccgttattggctacaaactcatgacatgtttttcgctgcacgacaatatactttccatgatgatcgatctaatccaactaatgatcgtcatgattttgcaataacttcagtaggagtcgatggaaatcaaaatgatccaacaggtagggacttattaagtagtaacatagataactttaaacaaaaagtagattcgggtgaaaaagatagattaactgctattattaatgtaggtaatcgtcattgggttacattagttattgtccaccaaaatggaaattattatgggtattatgctgattcacttggtccagatagtcgtattgacaataatattcgaggagctttaagagaatgtgatattagcgatgataatgtccatgatgtttccgttcatcagcaaacagatggccataattgtggcatatgggcatacgaaaatgctagggatattaaccaagctattgatcaagctttacagggaaatagtaactttggagagaaaggtgaaggtattataggttatatacgtggtcttcttagtgcaggaattggaaatgacactagacaacctcaaagaaatgaacaatactttagaaatcggagaagaaatatttcacaattattccaaaatgattctctatcttctcctaggggtagattgattcaaggtcgtccaggaattcaacatgaaattgatccattactattacaatttttagaactccaatatccacagcgtggaggtgggggagcattgcaattaggcggagaaagagtgatatcaattgattttggt---ccgcaatctgtattggatgaaattgatggagtgaatagagtttatgatcatagcaatggtagaggcagtaggtag
>Protocalliphora_azurea
gtgtctttaataagaagtttagtggatggagatcttgatggttttagacaagagtttgaatcctttttagatcaatgtccatttttcttgtatcatgtaagtacaggacgtttccttcctgtattctttttcagtatgtttgctactgctcatgatgctaatatcttaaaagcaaatgagagagtgtattttcgttttgataatcatggtattgatacaggtggtagaaatagaaatacagggaacctaaaagtcgctgtttatcgtgacggacagcaagttgtcagatgctacagtatttctgatcgtcttaatagtgatgggttaaggttcagtacaagggaaagaaatgctctagtgcgagagattagagggcaaaatccaaatttaagggaagaagacctaaattttgagcaatacaaagtatgcatgcatggaaagggcaagagtcagggagaggcgattgcaacagtattcgaggtgattcgtgaaaaagattctcaaggtagagatagatttgctaaatattcagcgtctgagattagccttcttaggca------tatagaacgcaataggcttaatgggattaatgcgcctgcgccacgcagtttgttgacagttaaggaaataggaagtatacgactcaatcaagatcagagagtacagcttggtcatttggtcaattttgtgcaagttgcaccgggtcagcaagggattttcagttttatggaagtgctagcaagtaaccaaagaataaatatagaacgtggaataaatgaaggaattttgccatacataactcgaatctatcgtagttacctaggcagcctacaaaatgacattcaaaatcgcagtcaaaagtttgagagtcacggatttttcttaggtttgttggcaaattttattcatctctacacaatagatattgaccttgacttgtctcctggaaattcatatgttgcttttcttatatgtcatcaggcagagagagaaaacattcctatcgttattaatgttactagatggaggacatcgtctgatattgcattaaaccgcgctagagctgatgctaaaagattacatgcttcttcatttatatctattcacactgaatcaagaaatgctgtttgtattggattaaattttaatctgaatatagatccttttagtattgatacagtagagtttttagagaatagatttcctttggtacaaagattatttgagtgtttggaggatgaaggaattagagaaaatattagagatttcttgcttcaacatcttcctaacgaaatacc---------------------------------------------------------------------------------------------aagaaatgcagagaattataacagaatatttgattgcataactggttttgcttttgggaatagtattttag---aagagttcagattagtaaacgcagttcaacaacgtgtaagaaagtatatatttagatatggtgatgagaatcatgctttaaccatggtcttccatactcaaggttctgatatagttatacttcatattagagataacaacgctgtacaacaaggagccatcaatttacaagatcttaatgttgacggaaataatgttcatgtacgggaagtttcatgcacacttaataatcaacttggccttaatat---tcatacagataaccttggtttatatcacaattaccaaaataataatgcaaataattttcttggtggtaatcttgtgcaagtgcctaatgctggaaatgtgcataatgctttaaatcaagttatgaatgatggctggcaagatagatttcagcatcaagaattatttagaaacatttctgcagtattaatgccagaagatacgcatggcaatatgataatagatgtaaatagcaaagataagtttcgctctatactacatggtacattttatgctagtgataatccttataaagtgcttgctatgtataaagttggtcaaacatatagtttaaaaaggtggcaggaagaagaaggagaaagggtaatacttacaagagttacagaacagagactaggtcttctattattaagacaacctacag---------cagatactcacccaattggatatgtattaggatttgctgataatgcagaagaagtagaacaggagcaagacgaggcaaggtacaaaataacagaattgatgagcaaacaaaggggatatttgcctattacttctggaaatgaggtggttttgtcttatgctgtatttaatagaggtgcacagagagcagaagactttatatctcttccacaacaagcagtgtatgtacatagacttgatcgtcgtggtcatgactcaagaccagaagtattagtgggacctgaaagtgttattgatgaaaatccaccagaaaatctattgtcagatcaaactcgtgaaaatttcaggcgcttttacatggaaaaaagaccaggacagaactcgatttttttgcttgatatagatgataatctgcacgttccatttagttacttgcaaggtactagagcacaggcaatagaaacattaaggtcaagaataaggggaggtggtacttctacagcacaaggaatattacaacaaataaacactatccttcgtagaaacaacgctcgtgaaatagaagatgtgcataatctacttgcactagactttgcaacagaaaatcaaaatttccgttattggctacaaactcatgacatgtttttcgctgcacgacaatatactttccatgatgatcgatctaatccaactaatgatcgtcatgattttgcaataacttcagtaggagtcgatggaaatcaaaatgatccaacaggtagggacttattaagtagtaacatagataactttaaacaaaaagtagattcgggtgaaaaagatagattaactgctattattaatgtaggtaatcgtcattgggttacattagttattgtccaccaaaatggaaattattatgggtattatgctgattcacttggtccagatagtcgtattgacaataatattcgaggagctttaagagaatgtgatattagcgatgataatgtccatgatgtttccgttcatcagcaaacagatggccataattgtggcatatgggcatacgaaaatgctagggatattaaccaagctattgatcaagctttacagggaaatagtaactttggagagaaaggtgaaggtattataggttatatacgtggtcttcttagtgcaggaattggaaatgacactagacaacctcaaagaaatgaacaatactttagaaatcggagaagaaatatttcacaattattccaaaatgattctctatcttctcctaggggtagattgattcaaggtcgtccaggaattcaacatgaaattgatccattactattacaatttttagaactccaatatccacagcgtggaggtgggggagcattgcaattaggcggagaaagagtgatatcaattgattttggt---ccgcaatctgtattggatgaaattgatggagtgaatagagtttatgatcatagcaatggtagaggcagtaggtag
>Rhagoletis_cingulata
gtgtctttaataagaagtttagtggatggagatcttgatggttttagacaagagtttgaatcctttttagatcaatgtccatttttcttgtatcatgtaagtacaggacgtttccttcctgtattctttttcagtatgtttgctactgctcatgatgctaatatcttaaaagcaaatgagagagtgtattttcgttttgataatcatggtattgatacaggtggtagaaatagaaatacagggaacctaaaagtcgctgtttatcgtgacggacagcaagttgtcagatgctacagtatttctgatcgtcttaatagtgatgggttaaggttcagtacaagggaaagaaatgctctagtgcgagagattagagggcaaaatccaaatttaagggaagaagacctaaattttgagcaatacaaagtatgcatgcatggaaagggcaagagtcagggagaggcgattgcaacagtattcgaggtgattcgtgaaaaagattctcaaggtagagatagatttgctaaatattcagcgtctgagattagccttcttaggca------tatagaacgcaataggcttaatgggattaatgcgcctgcgccacgcagtttgttgacagttaaggaaataggaagtatacgactcaatcaagatcagagagtacagcttggtcatttggtcaattttgtgcaagttgcaccgggtcagcaagggattttcagttttatggaagtgctagcaagtaaccaaagaataaatatagaacgtggaataaatgaaggaattttgccatacataactcgaatctatcgtagttacctaggcagcctacaaaatgacattcaaaatcgcagtcaaaagtttgagagtcacggatttttcttaggtttgttggcaaattttattcatctctacacaatagatattgaccttgacttgtctcctggaaattcatatgttgcttttcttatatgtcatcaggcagagagagaaaacattcctatcgttattaatgttactagatggaggacatcgtctgatattgcattaaaccgcgctagagctgatgctaaaagattacatgcttcttcatttatatctattcacactgaatcaagaaatgctgtttgtattggattaaattttaatctgaatatagatccttttagtattgatacagtagagtttttagagaatagatttcctttggtacaaagattatttgagtgtttggaggatgaaggaattagagaaaatattagagatttcttgcttcaacatcttcctaacgaaatacc---------------------------------------------------------------------------------------------aagaaatgcagagaattataacagaatatttgattgcataactggttttgcttttgggaatagtattttag---aagagttcagattagtaaacgcagttcaacaacgtgtaagaaagtatatatttagatatggtgatgagaatcatgctttaaccatggtcttccatactcaaggttctgatatagttatacttcatattagagataacaacgctgtacaacaaggagccatcaatttacaagatcttaatgttgacggaaataatgttcatgtacgggaagtttcatgcacacttaataatcaacttggccttaatat---tcatacagataaccttggtttatatcacaattaccaaaataataatgcaaataattttcttggtggtaatcttgtgcaagtgcctaatgctggaaatgtgcataatgctttaaattaagttatgaatgatggctggcaagatagatttcagcatcaagaattatttagaaacatttctgcagtattaatgccagaagatacgcatggcaatatgataatagatgtaaatagcaaagataagtttcgctctatactacatggtacattttatgctagtgataatccttataaagtgcttgctatgtataaagttggtcaaacatatagtttaaaaaggtggcaggaagaagaaggagaaagggtaatacttacaagagttacagaacagagactaggtcttctattattaagacaacctacag---------cagatactcacccaattggatatgtattaggatttgctgataatgcagaagaagtagaacaggagcaagacgaggcaaggtacaaaataacagaattgatgagcaaacaaaggggatatttgcctattacttctggaaatgaggtggttttgtcttatgctgtatttaatagaggtgcacagagagcagaagactttatatctcttccacaacaagcagtgtatgtacatagacttgatcgtcgtggtcatgactcaagaccagaagtattagtgggacctgaaagtgttattgatgaaaatccaccagaaaatctattgtcagatcaaactcgtgaaaatttcaggcgcttttacatggaaaaaagaccaggacagaactcgatttttttgcttgatatagatgataatctgcacgttccatttagttacttgcaaggtactagagcacaggcaatagaaacattaaggtcaagaataaggggaggtggtacttctacagcacaaggaatattacaacaaataaacactatccttcgtagaaacaacgctcgtgaaatagaagatgtgcataatctacttgcactagactttgcaacagaaaatcaaaatttccgttattggctacaaactcatgacatgtttttcgctgcacgacaatatactttccatgatgatcgatctaatccaactaatgatcgtcatgattttgcaataacttcagtaggagtcgatggaaatcaaaatgatccaacaggtagggacttattaagtagtaacatagataactttaaacaaaaagtagattcgggtgaaaaagatagattaactgctattattaatgtaggtaatcgtcattgggttacattagttattgtccaccaaaatggaaattattatgggtattatgctgattcacttggtccagatagtcgtattgacaataatattcgaggagctttaagagaatgtgatattagcgatgataatgtccatgatgtttccgttcatcagcaaacagatggccataattgtggcatatgggcatacgaaaatgctagggatattaaccaagctattgatcaagctttacagggaaatagtaactttggagagaaaggtgaaggtattataggttatatacgtggtcttcttagtgcaggaattggaaatgacactagacaacctcaaagaaatgaacaatactttagaaatcggagaagaaatatttcacaattattccaaaatgattctctatcttctcctaggggtagattgattcaaggtcgtccaggaattcaacatgaaattgatccattactattacaatttttagaactccaatatccacagcgtggaggtgggggaacattgcaattaggcggagaaagagtgatatcaattgattttggt---ccgcaatctgtattggatgaaattgatggagtgaatagagtttatgatcatagcaatggtagaggcagtaggtag
>Sturmia_bella
gtgtctttaataagaagtttagtggatggagatcttgatggttttagacaagagtttgaatcctttttagatcaatgtccatttttcttgtatcatgtaagtacaggacgtttccttcctgtattctttttcagtatgtttgctactgctcatgatgctaatatcttaaaagcaaatgagagagtgtattttcgttttgataatcatggtattgatacaggtggtagaaatagaaatacagggaacctaaaagtcgctgtttatcgtgacggacagcaagttgtcagatgctacagtatttctgatcgtcttaatagtgatgggttaaggttcagtacaagggaaagaaatgctctagtgcgagagattagagggcaaaatccaaatttaagggaagaagacctaaattttgagcaatacaaagtatgcatgcatggaaagggcaagagtcagggagaggcgattgcaacagtattcgaggtgattcgtgaaaaagattctcaaggtagagatagatttgctaaatattcagcgtctgagattagccttcttaggca------tatagaacgcaataggcttaatgggattaatgcgcctgcgccacgcagtttgttgacagttaaggaaataggaagtatacgactcaatcaagatcagagagtacagcttggtcatttggtcaattttgtgcaagttgcaccgggtcagcaagggattttcagttttatggaagtgctagcaagtaaccaaagaataaatatagaacgtggaataaatgaaggaattttgccatacataactcgaatctatcgtagttacctaggcagcctacaaaatgacattcaaaatcgcagtcaaaagtttgagagtcacggatttttcttaggtttgttggcaaattttattcatctctacacaatagatattgaccttgacttgtctcctggaaattcatatgttgcttttcttatatgtcatcaggcagagagagaaaacattcctatcgttattaatgttactagatggaggacatcgtctgatattgcattaaaccgcgctagagctgatgctaaaagattacatgcttcttcatttatatctattcacactgaatcaagaaatgctgtttgtattggattaaattttaatctgaatatagatccttttagtattgatacagtagagtttttagagaatagatttcctttggtacaaagattatttgagtgtttggaggatgaaggaattagagaaaatattagagatttcttgcttcaacatcttcctaacgaaatacc---------------------------------------------------------------------------------------------aagaaatgcagagaattataacagaatatttgattgcataactggttttgcttttgggaatagtattttag---aagagttcagattagtaaacgcagttcaacaacgtgtaagaaagtatatatttagatatggtgatgagaatcatgctttaaccatggtcttccatactcaaggttctgatatagttatacttcatattagagataacaacgctgtacaacaaggagccatcaatttacaagatcttaatgttgacggaaataatgttcatgtacgggaagtttcatgcacacttaataatcaacttggccttaatat---tcatacagataaccttggtttatatcacaattaccaaaataataatgcaaataattttcttggtggtaatcttgtgcaagtgcctaatgctggaaatgtgcataatgctttaaatcaagttatgaatgatggctggcaagatagatttcagcatcaagaattatttagaaacatttctgcagtattaatgccagaagatacgcatggcaatatgataatagatgtaaatagcaaagataagtttcgctctatactacatggtacattttatgctagtgataatccttataaagtgcttgctatgtataaagttggtcaaacatatagtttaaaaaggtggcaggaagaagaaggagaaagggtaatacttacaagagttacagaacagagactaggtcttctattattaagacaacctacag---------cagatactcacccaattggatatgtattaggatttgctgataatgcagaagaagtagaacaggagcaagacgaggcaaggtacaaaataacagaattgatgagcaaacaaaggggatatttgcctattacttctggaaatgaggtggttttgtcttatgctgtatttaatagaggtgcacagagagcagaagactttatatctcttccacaacaagcagtgtatgtacatagacttgatcgtcgtggtcatgactcaagaccagaagtattagtgggacctgaaagtgttattgatgaaaatccaccagaaaatctattgtcagatcaaactcgtgaaaatttcaggcgcttttacatggaaaaaagaccaggacagaactcgatttttttgcttgatatagatgataatctgcacgttccatttagttacttgcaaggtactagagcacaggcaatagaaacattaaggtcaagaataaggggaggtggtacttctacagcacaaggaatattacaacaaataaacactatccttcgtagaaacaacgctcgtgaaatagaagatgtgcataatctacttgcactagactttgcaacagaaaatcaaaatttccgttattggctacaaactcatgacatgtttttcgctgcacgacaatatactttccatgatgatcgatctaatccaactaatgatcgtcatgattttgcaataacttcagtaggagtcgatggaaatcaaaatgatccaacaggtagggacttattaagtagtaacatagataactttaaacaaaaagtagattcgggtgaaaaagatagattaactgctattattaatgtaggtaatcgtcattgggttacattagttattgtccaccaaaatggaaattattatgggtattatgctgattcacttggtccagatagtcgtattgacaataatattcgaggagctttaagagaatgtgatattagcgatgataatgtccatgatgtttccgttcatcagcaaacagatggccataattgtggcatatgggcatacgaaaatgctagggatgttaaccaagctattgatcaagctttacagggaaatagtaactttggagagaaaggtgaaggtattataggttatatacgtggtcttcttagtgcaggaattggaaatgacactagacaacctcaaagaaatgaacaatactttagaaatcggggaagaaatatttcacaattattccaaaatgattctctatcttctcctaggggtagattgattcaaggtcgtccaggaattcaacatgaaattgatccattactattacaatttttagaactccaatatccacagcgtggaggtgggggagcattgcaattaggcggagaaagagtgatatcaattgattttggt---ccgcaatctgtattggatgaaattgatggagtgaatagagtttatgatcatagcaatggtagaggcagtaggtag
>Volucella_bombylans
gtgtctttaataagaagtttagtggatggagatcttgatggttttagacaagagtttgaatcctttttagatcaatgtccatttttcttgtatcatgtaagtacaggacgtttccttcctgtattctttttcagtatgtttgctactgctcatgatgctaatatcttaaaagcaaatgagagagtgtattttcgttttgataatcatggtattgatacaggtggtagaaatagaaatacagggaacctaaaagtcgctgtttatcgtgacggacagcaagttgtcagatgctacagtatttctgatcgtcttaatagtgatgggttaaggttcagtacaagggaaagaaatgctctagtgcgagagattagagggcaaaatccaaatttaagggaagaagacctaaattttgagcaatacaaagtatgcatgcatggaaagggcaagagtcagggagaggcgattgcaacagtattcgaggtgattcgtgaaaaagattctcaaggtagagatagatttgctaaatattcagcgtctgagattagccttcttaggca------tatagaacgcaataggcttaatgggattaatgcgcctgcgccacgcagtttgttgacagttaaggaaataggaagtatacgactcaatcaagatcagagagtacagcttggtcatttggtcaattttgtgcaagttgcaccgggtcagcaagggattttcagttttatggaagtgctagcaagtaaccaaagaataaatatagaacgtggaataaatgaaggaattttgccatacataactcgaatctatcgtagttacctaggcagcctacaaaatgacattcaaaatcgcagtcaaaagtttgagagtcacggatttttcttaggtttgttggcaaattttattcatctctacacaatagatattgaccttgacttgtctcctggaaattcatatgttgcttttcttatatgtcatcaggcagagagagaaaacattcctatcgttattaatgttactagatggaggacatcgtctgatattgcattaaaccgcgctagagctgatgctaaaagattacatgcttcttcatttatatctattcacactgaatcaagaaatgctgtttgtattggattaaattttaatctgaatatagatccttttagtattgatacagtagagtttttagagaatagatttcctttggtacaaagattatttgagtgtttggaggatgaaggaattagagaaaatattagagatttcttgcttcaacatcttcctaacgaaatacc---------------------------------------------------------------------------------------------aagaaatgcagagaattataacagaatatttgattgcataactggttttgcttttgggaatagtattttag---aagagttcagattagtaaacgcagttcaacaacgtgtaagaaagtatatatttagatatggtgatgagaatcatgctttaaccatggtcttccatactcaaggttctgatatagttatacttcatattagagataacaacgctgtacaacaaggagccatcaatttacaagatcttaatgttgacggaaataatgttcatgtacgggaagtttcatgcacacttaataatcaacttggccttaatat---tcatacagataaccttggtttatatcacaattaccaaaataataatgcaaataattttcttggtggtaatcttgtgcaagtgcctaatgctggaaatgtgcataatgctttaaatcaagttatgaatgatggctggcaagatagatttcagcatcaagaattatttagaaacatttctgcagtattaatgccagaagatacgcatggcaatatgataatagatgtaaatagcaaagataagtttcgctctatactacatggtacattttatgctagtgataatccttataaagtgcttgctatgtataaagttggtcaaacatatagtttaaaaaggtggcaggaagaagaaggagaaagggtaatacttacaagagttacagaacagagactaggtcttctattattaagacaacctacag---------cagatactcacccaattggatatgtattaggatttgctgataatgcagaagaagtagaacaggagcaagacgaggcaaggtacaaaataacagaattgatgagcaaacaaaggggatatttgcctattacttctggaaatgaggtggttttgtcttatgctgtatttaatagaggtgcacagagagcagaagactttatatctcttccacaacaagcagtgtatgtacatagacttgatcgtcgtggtcatgactcaagaccagaagtattagtgggacctgaaagtgttattgatgaaaatccaccagaaaatctattgtcagatcaaactcgtgaaaatttcaggcgcttttacatggaaaaaagaccaggacagaactcgatttttttgcttgatatagatgataatctgcacgttccatttagttacttgcaaggtactagagcacaggcaatagaaacattaaggtcaagaataaggggaggtggtacttctacagcacaaggaatattacaacaaataaacactatccttcgtagaaacaacgctcgtgaaatagaagatgtgcataatctacttgcactagactttgcaacagaaaatcaaaatttccgttattggctacaaactcatgacatgtttttcgctgcacgacaatatactttccatgatgatcgatctaatccaactaatgatcgtcatgattttgcaataacttcagtaggagtcgatggaaatcaaaatgatccaacaggtagggacttattaagtagtaacatagataactttaaacaaaaagtagattcgggtgaaaaagatagattaactgctattattaatgtaggtaatcgtcattgggttacattagttattgtccaccaaaatggaaattattatgggtattatgctgattcacttggtccagatagtcgtattgacaataatattcgaggagctttaagagaatgtgatattagcgatgataatgtccatgatgtttccgttcatcagcaaacagatggccataattgtggcatatgggcatacgaaaatgctagggatattaaccaagctattgatcaagctttacagggaaatagtaactttggagagaaaggtgaaggtattataggttatatacgtggtcttcttagtgcaggaattggaaatgacactagacaacctcaaagaaatgaacaatactttagaaatcggagaagaaatatttcacaattattccaaaatgattctctatcttctcctaggggtagattgattcaaggtcgtccaggaattcaacatgaaattgatccattactattacaatttttagaactccaatatccacagcgtggaggtgggggagcattgcaattaggcggagaaagagtgatatcaattgattttggt---ccgcaatctgtattggatgaaattgatggagtgaatagagtttatgatcatagcaatggtagaggcagtaggtag
>wAna_1
gtgtctttaataagaagtttagtggatggagatcttgatggttttagacaagagtttgaatcctttttagatcaatgtccatttttcttgtatcatgtaagtacaggacgtttccttcctgtattctttttcagtatgtttgctactgctcatgatgctaatatcttaaaagcaaatgagagagtgtattttcgttttgataatcatggtattgatacaggtggtagaaatagaaatacagggaacctaaaagtcgctgtttatcgtgacggacagcaagttgtcagatgctacagtatttctgatcgtcttaatagtgatgggttaaggttcagtacaagggaaagaaatgctctagtgcgagagattagagggcaaaatccaaatttaagggaagaagacctaaattttgagcaatacaaagtatgcatgcatggaaagggcaagagtcagggagaggcgattgcaacagtattcgaggtgattcgtgaaaaagattctcaaggtagagatagatttgctaaatattcagcgtctgagattagccttcttaggca------tatagaacgcaataggcttaatgggattaatgcgcctgcgccacgcagtttgttgacagttaaggaaataggaagtatatgactcaatcaagatcagagagtacagcttggtcatttggtcaattttgtgcaagttgcaccgggtcagcaagggattttcagttttatggaagtgctagcaagtaaccaaagaataaatatagaacgtggaataaatgaaggaattttgccatacataactcgaatctatcgtagttacctaggcagcctacaaaatgacattcaaaatcgcagtcaaaagtttgagagtcacggatttttcttaggtttgttggcaaattttattcatctctacacaatagatattgaccttgacttgtctcctggaaattcatatgttgcttttcttatatgtcatcaggcagagagagaaaacattcctatcgttattaatgttactagatggaggacatcgtctgatattgcattaaaccgcgctagagctgatgctaaaagattacatgcttcttcatttatatctattcacactgaatcaagaaatgctgtttgtattggattaaattttaatctgaatatagatccttttagtattgatacagtagagtttttagagaatagatttcctttggtacaaagattatttgagtgtttggaggatgaaggaattagagaaaatattagagatttcttgcttcaacatcttcctaacgaaatacc---------------------------------------------------------------------------------------------aagaaatgcagagaattataacagaatatttgattgcataactggttttgcttttgggaatagtattttag---aagagttcagattagtaaacgcagttcaacaacgtgtaagaaagtatatatttagatatggtgatgagaatcatgctttaaccatggtcttccatactcaaggttctgatatagttatacttcatattagagataacaacgctgtacaacaaggagccatcaatttacaagatcttaatgttgacggaaataatgttcatgtacgggaagtttcatgcacacttaataatcaacttggccttaatat---tcatacagataaccttggtttatatcacaattaccaaaataataatgcaaataattttcttggtggtaatcttgtgcaagtgcctaatgctggaaatgtgcataatgctttaaatcaagttatgaatgatggctggcaagatagatttcagcatcaagaattatttagaaacatttctgcagtattaatgccagaagatacgcatggcaatatgataatagatgtaaatagcaaagataagtttcgctctatactacatggtacattttatgctagtgataatccttataaagtgcttgctatgtataaagttggtcaaacatatagtttaaaaaggtggcaggaagaagaaggagaaagggtaatacttacaagagttacagaacagagactaggtcttctattattaagacaacctacag---------cagatactcacccaattggatatgtattaggatttgctgataatgcagaagaagtagaacaggagcaagacgaggcaaggtacaaaataacagaattgatgagcaaacaaaggggatatttgcctattacttctggaaatgaggtggttttgtcttatgctgtatttaatagaggtgcacagagagcagaagactttatatctcttccacaacaagcagtgtatgtacatagacttgatcgtcgtggtcatgactcaagaccagaagtattagtgggacctgaaagtgttattgatgaaaatccaccagaaaatctattgtcagatcaaactcgtgaaaatttcaggcgcttttacatggaaaaaagaccaggacagaactcgatttttttgcttgatatagatgataatctgcacgttccatttagttacttgcaaggtactagagcacaggcaatagaaacattaaggtcaagaataaggggaggtggtacttctacagcacaaggaatattacaacaaataaacactatccttcgtagaaacaacgctcgtgaaatagaagatgtgcataatctacttgcactagactttgcaacagaaaatcaaaatttccgttattggctacaaactcatgacatgtttttcgctgcacgacaatatactttccatgatgatcgatctaatccaactaatgatcgtcatgattttgcaataacttcagtaggagtcgatggaaatcaaaatgatccaacaggtagggacttattaagtagtaacatagataactttaaacaaaaagtagattcgggtgaaaaagatagattaactgctattattaatgtaggtaatcgtcattgggttacattagttattgtccaccaaaatggaaattattatgggtattatgctgattcacttggtccagatagtcgtattgacaataatattcgaggagctttaagagaatgtgatattagcgatgataatgtccatgatgtttccgttcatcagcaaacagatggccataattgtggcatatgggcatacgaaaatgctagggatattaaccaagctattgatcaagctttacagggaaatagtaactttggagagaaaggtgaaggtattataggttatatacgtggtcttcttagtgcaggaattggaaatgacactagacaacctcaaagaaatgaacaatactttagaaatcggagaagaaatatttcacaattattccaaaatgattctctatcttctcctaggggtagattgattcaaggtcgtccaggaattcaacatgaaattgatccattactattacaatttttagaactccaatatccacagcgtggaggtgggggagcattgcaattaggcggagaaagagtgatatcaattgattttggt---ccgcaatctgtattggatgaaattgatggagtgaatagagtttatgatcatagcaatggtagaggcagtaggtag
>wAna_2
gtgtctttaataagaagtttagtggatggagatcttgatggttttagacaagagtttgaatcctttttagatcaatgtccatttttcttgtatcatgtaagtacaggacgtttccttcctgtattctttttcagtatgtttgctactgctcatgatgctaatatcttaaaagcaaatgagagagtgtattttcgttttgataatcatggtattgatacaggtggtagaaatagaaatacagggaacctaaaagtcgctgtttatcgtgacggacagcaagttgtcagatgctacagtatttctgatcgtcttaatagtgatgggttaaggttcagtacaagggaaagaaatgctctagtgcgagagattagagggcaaaatccaaatttaagggaagaagacctaaattttgagcaatacaaagtatgcatgcatggaaagggcaagagtcagggagaggcgattgcaacagtattcgaggtgattcgtgaaaaagattctcaaggtagagatagatttgctaaatattcagcgtctgagattagccttcttaggca------tatagaacgcaataggcttaatgggattaatgcgcctgcgccacgcagtttgttgacagttaaggaaataggaagtatatgactcaatcaagatcagagagtacagcttggtcatttggtcaattttgtgcaagttgcaccgggtcagcaagggattttcagttttatggaagtgctagcaagtaaccaaagaataaatatagaacgtggaataaatgaaggaattttgccatacataactcgaatctatcgtagttacctaggcagcctacaaaatgacattcaaaatcgcagtcaaaagtttgagagtcacggatttttcttaggtttgttggcaaattttattcatctctacacaatagatattgaccttgacttgtctcctggaaattcatatgttgcttttcttatatgtcatcaggcagagagagaaaacattcctatcgttattaatgttactagatggaggacatcgtctgatattgcattaaaccgcgctagagctgatgctaaaagattacatgcttcttcatttatatctattcacactgaatcaagaaatgctgtttgtattggattaaattttaatctgaatatagatccttttagtattgatacagtagagtttttagagaatagatttcctttggtacaaagattatttgagtgtttggaggatgaaggaattagagaaaatattagagatttcttgcttcaacatcttcctaacgaaatacc---------------------------------------------------------------------------------------------aagaaatgcagagaattataacagaatatttgattgcataactggttttgcttttgggaatagtattttag---aagagttcagattagtaaacgcagttcaacaacgtgtaagaaagtatatatttagatatggtgatgagaatcatgctttaaccatggtcttccatactcaaggttctgatatagttatacttcatattagagataacaacgctgtacaacaaggagccatcaatttacaagatcttaatgttgacggaaataatgttcatgtacgggaagtttcatgcacacttaataatcaacttggccttaatat---tcatacagataaccttggtttatatcacaattaccaaaataataatgcaaataattttcttggtggtaatcttgtgcaagtgcctaatgctggaaatgtgcataatgctttaaatcaagttatgaatgatggctggcaagatagatttcagcatcaagaattatttagaaacatttctgcagtattaatgccagaagatacgcatggcaatatgataatagatgtaaatagcaaagataagtttcgctctatactacatggtacattttatgctagtgataatccttataaagtgcttgctatgtataaagttggtcaaacatatagtttaaaaaggtggcaggaagaagaaggagaaagggtaatacttacaagagttacagaacagagactaggtcttctattattaagacaacctacag---------cagatactcacccaattggatatgtattaggatttgctgataatgcagaagaagtagaacaggagcaagacgaggcaaggtacaaaataacagaattgatgagcaaacaaaggggatatttgcctattacttctggaaatgaggtggttttgtcttatgctgtatttaatagaggtgcacagagagcagaagactttatatctcttccacaacaagcagtgtatgtacatagacttgatcgtcgtggtcatgactcaagaccagaagtattagtgggacctgaaagtgttattgatgaaaatccaccagaaaatctattgtcagatcaaactcgtgaaaatttcaggcgcttttacatggaaaaaagaccaggacagaactcgatttttttgcttgatatagatgataatctgcacgttccatttagttacttgcaaggtactagagcacaggcaatagaaacattaaggtcaagaataaggggaggtggtacttctacagcacaaggaatattacaacaaataaacactatccttcgtagaaacaacgctcgtgaaatagaagatgtgcataatctacttgcactagactttgcaacagaaaatcaaaatttccgttattggctacaaactcatgacatgtttttcgctgcacgacaatatactttccatgatgatcgatctaatccaactaatgatcgtcatgattttgcaataacttcagtaggagtcgatggaaatcaaaatgatccaacaggtagggacttattaagtagtaacatagataactttaaacaaaaagtagattcgggtgaaaaagatagattaactgctattattaatgtaggtaatcgtcattgggttacattagttattgtccaccaaaatggaaattattatgggtattatgctgattcacttggtccagatagtcgtattgacaataatattcgaggagctttaagagaatgtgatattagcgatgataatgtccatgatgtttccgttcatcagcaaacagatggccataattgtggcatatgggcatacgaaaatgctagggatattaaccaagctattgatcaagctttacagggaaatagtaactttggagagaaaggtgaaggtattataggttatatacgtggtcttcttagtgcaggaattggaaatgacactagacaacctcaaagaaatgaacaatactttagaaatcggagaagaaatatttcacaattattccaaaatgattctctatcttctcctaggggtagattgattcaaggtcgtccaggaattcaacatgaaattgatccattactattacaatttttagaactccaatatccacagcgtggaggtgggggagcattgcaattaggcggagaaagagtgatatcaattgattttggt---ccgcaatctgtattggatgaaattgatggagtgaatagagtttatgatcatagcaatggtagaggcagtaggtag
>wCin
gtgtctttaataagaagtttagtggatggagatcttgatggttttagacaagagtttgaatcctttttagatcaatgtccatttttcttgtatcatgtaagtacaggacgtttccttcctgtattctttttcagtatgtttgctactgctcatgatgctaatatcttaaaagcaaatgagagagtgtattttcgttttgataatcatggtattgatacaggtggtagaaatagaaatacagggaacctaaaagtcgctgtttatcgtgacggacagcaagttgtcagatgctacagtatttctgatcgtcttaatagtgatgggttaaggttcagtacaagggaaagaaatgctctagtgcgagagattagagggcaaaatccaaatttaagggaagaagacctaaattttgagcaatacaaagtatgcatgcatggaaagggcaagagtcagggagaggcgattgcaacagtattcgaggtgattcgtgaaaaagattctcaaggtagagatagatttgctaaatattcagcgtctgagattagccttcttaggca------tatagaacgcaataggcttaatgggattaatgcgcctgcgccacgcagtttgttgacagttaaggaaataggaagtatacgactcaatcaagatcagagagtacagcttggtcatttggtcaattttgtgcaagttgcaccgggtcagcaagggattttcagttttatggaagtgctagcaagtaaccaaagaataaatatagaacgtggaataaatgaaggaattttgccatacataactcgaatctatcgtagttacctaggcagcctacaaaatgacattcaaaatcgcagtcaaaagtttgagagtcacggatttttcttaggtttgttggcaaattttattcatctctacacaatagatattgaccttgacttgtctcctggaaattcatatgttgcttttcttatatgtcatcaggcagagagagaaaacattcctatcgttattaatgttactagatggaggacatcgtctgatattgcattaaaccgcgctagagctgatgctaaaagattacatgcttcttcatttatatctattcacactgaatcaagaaatgctgtttgtattggattaaattttaatctgaatatagatccttttagtattgatacagtagagtttttagagaatagatttcctttggtacaaagattatttgagtgtttggaggatgaaggaattagagaaaatattagagatttcttgcttcaacatcttcctaacgaaatacc---------------------------------------------------------------------------------------------aagaaatgcagagaattataacagaatatttgattgcataactggttttgcttttgggaatagtattttag---aagagttcagattagtaaacgcagttcaacaacgtgtaagaaagtatatatttagatatggtgatgagaatcatgctttaaccatggtcttccatactcaaggttctgatatagttatacttcatattagagataacaacgctgtacaacaaggagccatcaatttacaagatcttaatgttgacggaaataatgttcatgtacgggaagtttcatgcacacttaataatcaacttggccttaatat---tcatacagataaccttggtttatatcacaattaccaaaataataatgcaaataattttcttggtggtaatcttgtgcaagtgcctaatgctggaaatgtgcataatgctttaaatcaagttatgaatgatggctggcaagatagatttcagcatcaagaattatttagaaacatttctgcagtattaatgccagaagatacgcatggcaatatgataatagatgtaaatagcaaagataagtttcgctctatactacatggtacattttatgctagtgataatccttataaagtgcttgctatgtataaagttggtcaaacatatagtttaaaaaggtggcaggaagaagaaggagaaagggtaatacttacaagagttacagaacagagactaggtcttctattattaagacaacctacag---------cagatactcacccaattggatatgtattaggatttgctgataatgcagaagaagtagaacaggagcaagacgaggcaaggtacaaaataacagaattgatgagcaaacaaaggggatatttgcctattacttctggaaatgaggtggttttgtcttatgctgtatttaatagaggtgcacagagagcagaagactttatatctcttccacaacaagcagtgtatgtacatagacttgatcgtcgtggtcatgactcaagaccagaagtattagtgggacctgaaagtgttattgatgaaaatccaccagaaaatctattgtcagatcaaactcgtgaaaatttcaggcgcttttacatggaaaaaagaccaggacagaactcgatttttttgcttgatatagatgataatctgcacgttccatttagttacttgcaaggtactagagcacaggcaatagaaacattaaggtcaagaataaggggaggtggtacttctacagcacaaggaatattacaacaaataaacactatccttcgtagaaacaacgctcgtgaaatagaagatgtgcataatctacttgcactagactttgcaacagaaaatcaaaatttccgttattggctacaaactcatgacatgtttttcgctgcacgacaatatactttccatgatgatcgatctaatccaactaatgatcgtcatgattttgcaataacttcagtaggagtcgatggaaatcaaaatgatccaacaggtagggacttattaagtagtaacatagataactttaaacaaaaagtagattcgggtgaaaaagatagattaactgctattattaatgtaggtaatcgtcattgggttacattagttattgtccaccaaaatggaaattattatgggtattatgctgattcacttggtccagatagtcgtattgacaataatattcgaggagctttaagagaatgtgatattagcgatgataatgtccatgatgtttccgttcatcagcaaacagatggccataattgtggcatatgggcatacgaaaatgctagggatattaaccaagctattgatcaagctttacagggaaatagtaactttggagagaaaggtgaaggtattataggttatatacgtggtcttcttagtgcaggaattggaaatgacactagacaacctcaaagaaatgaacaatactttagaaatcggagaagaaatatttcacaattattccaaaatgattctctatcttctcctaggggtagattgattcaaggtcgtccaggaattcaacatgaaattgatccattactattacaatttttagaactccaatatccacagcgtggaggtgggggagcattgcaattaggcggagaaagagtgatatcaattgattttggt---ccgcaatctgtattggatgaaattgatggagtgaatagagtttatgatcatagcaatggtagaggcagtaggtag
>wHa
gtgtctttaataagaagtttagtggatggagatcttgatggttttagacaagagtttgaatcctttttagatcaatgtccatttttcttgtatcatgtaagtacaggacgtttccttcctgtattctttttcagtatgtttgctactgctcatgatgctaatatcttaaaagcaaatgagagagtgtattttcgttttgataatcatggtattgatacaggtggtagaaatagaaatacagggaacctaaaagtcgctgtttatcgtgacggacagcaagttgtcagatgctacagtatttctgatcgtcttaatagtgatgggttaaggttcagtacaagggaaagaaatgctctagtgcgagagattagagggcaaaatccaaatttaagggaagaagacctaaattttgagcaatacaaagtatgcatgcatggaaagggcaagagtcagggagaggcgattgcaacagtattcgaggtgattcgtgaaaaagattctcaaggtagagatagatttgctaaatattcagcgtctgagattagccttcttaggca------tatagaacgcaat---------gggattaatgcgcctgcgccacgcagtttgttgacagttaaggaaataggaagtatacgactcaatcaagatcagagagtacagcttggtcatttggtcaattttgtgcaagttgcaccgggtcagcaagggattttcagttttatggaagtgctagcaagtaaccaaagaataaatatagaacgtggaataaatgaaggaattttgccatacataactcgaatctatcgtagttacctaggcagcctacaaaatgacattcaaaatcgcagtcaaaagtttgagagtcacggatttttcttaggtttgttggcaaattttattcatctctacacaatagatattgaccttgacttgtctcctggaaattcatatgttgcttttcttatatgtcatcaggcagagagagaaaacattcctatcgttattaatgttactagatggaggacatcgtctgatattgcattaaaccgcgctagagctgatgctaaaagattacatgcttcttcatttatatctattcacactgaatcaagaaatgctgtttgtattggattaaattttaatctgaatatagatccttttagtattgatacagtagagtttttagagaatagatttcctttggtacaaagattatttgagtgtttggaggatgaaggaattagagaaaatattagagatttcttgctttaacatcttcctaacgaaatacc---------------------------------------------------------------------------------------------aagaaatgcagagaattataacagaatatttgattgcataactggttttgcttttgggaatagtattttag---aagagttcagattagtaaacgcagttcaacaacgtgtaagaaagtatatatttagatatggtgatgagaatcatgctttaaccatggtcttccatactaaaggttctgatatagttatacttcatattagagataacaacgctgtacaacaaggagccatcaatttacaagatcttaatgttgacggaaataatgttcatgtacgggaagtttcatgcacacttaataatcaacttggccttaatat---tcatacagataaccttggtttatatcacaattaccaaaataataatgcaaataattttcttggtggtaatcttgtgcaagtgcctaatgctggaaatgtgcataatgctttaaatcaagttatgaatgatggctggcaagatagatttcagcatcaagaattatttagaaacatttctgcagtattaatgccagaagatacgcatggcaatatgataatagatgtaaatagcaaagataagtttcgctctatactacatggtacattttatgctagtgataatccttataaagtgcttgctatgtataaagttggtcaaacatatagtttaaaaaggtggcaggaagaagaaggagaaagggtaatacttacaagagttacagaacagagactaggtcttctattattaagacaacctacag---------cagatactcacccaattggatatgtattaggatttgctgataatgcagaagaagtagaacaggagcaagacgaggcaaggtacaaaataacagaattgatgagcaaacaaaggggatatttgcctattacttctggaaatgaggtggttttgtcttatgctgtatttaatagaggtgcacagagagcagaagactttatatctcttccacaacaagcagtgtatgtacatagacttgatcgtcgtggtcatgactcaagaccagaagtattagtgggacctgaaagtgttattgatgaaaatccaccagaaaatctattgtcagatcaaactcgtgaaaatttcaggcgcttttacatggaaaaaagaccaggacagaactcgatttttttgcttgatatagatgataatctgcacgttccatttagttacttgcaaggtactagagcacaggcaatagaaacattaaggtcaagaataaggggaggtggtacttctacagcacaaggaatattacaacaaataaacactatccttcgtagaaacaacgctcgtgaaatagaagatgtgcataatctacttgcactagactttgcaacagaaaatcaaaatttccgttattggctacaaactcatgacatgtttttcgctgcacgacaatatactttccatgatgatcgatctaatccaactaatgatcgtcatgattttgcaataacttcagtaggagtcgatggaaatcaaaatgatccaacaggtagggacttattaagtagtaacatagataactttaaacaaaaagtagattcgggtgaaaaagatagattaactgctattattaatgtaggtaatcgtcattgggttacattagttattgtccaccaaaatggaaattattatgggtattatgctgattcacttggtccagatagtcgtattgacaataatattcgaggagctttaagagaatgtgatattagcgatgataatgtccatgatgtttccgttcatcagcaaacagatggccataattgtggcatatgggcatacgaaaatgctagggatattaaccaagctattgatcaagctttacagggaaatagtaactttggagagaaaggtgaaggtattataggttatatacgtggtcttcttagtgcaggaattggaaatgacactagacaacctcaaagaaatgaacaatactttagaaatcggagaagaaatatttcacaattattccaaaatgattctctatcttctcctaggggtagattgattcaaggtcgtccaggaattcaacatgaaattgatccattactattacaatttttagaactccaatatccacagcgtggaggtgggggagcattgcaattaggcggagaaagagtgatatcaattgattttggt---ccgcaatctgtattggatgaaattgatggagtgaatagagtttatgatcatagcaatggtagaggcagtaggtag
>wIncompta
gtgtctttaataagaagtttagtggatggagatcttgatggttttagacaagagtttgaatcctttttagatcaatgtccatttttcttgtatcatgtaagtacaggacgtttccttcctgtattctttttcagtatgtttgctactgctcatgatgctaatatcttaaaagcaaatgagagagtgtattttcgttttgataatcatggtattgatacaggtggtagaaatagaaatacagggaacctaaaagtcgctgtttatcgtgacggacagcaagttgtcagatgctacagtatttctgatcgtcttaatagtgatgggttaaggttcagtacaagggaaagaaatgctctagtgcgagagattagagggcaaaatccaaatttaagggaagaagacctaaattttgagcaatacaaagtatgcatgcatggaaagggcaagagtcagggagaggcgattgcaacagtattcgaggtgattcgtgaaaaagattctcaaggtagagatagatttgctaaatattcagcgtctgagattagccttcttaggca------tatagaacgcaataggcttaatgggattaatgcgcctgcgccacgcagtttgttgacagttaaggaaataggaagtatacgactcaatcaagatcagagagtacagcttggtcatttggtcaattttgtgcaagttgcaccgggtcagcaagggattttcagttttatggaagtgctagcaagtaaccaaagaataaatatagaacgtggaataaatgaaggaattttgccatacataactcgaatctatcgtagttacctaggcagcctacaaaatgacattcaaaatcgcagtcaaaagtttgagagtcacggatttttcttaggtttgttggcaaattttattcatctctacacaatagatattgaccttgacttgtctcctggaaattcatatgttgcttttcttatatgtcatcaggcagagagagaaaacattcctatcgttattaatgttactagatggaggacatcgtctgatattgcattaaaccgcgctagagctgatgctaaaagattacatgcttcttcatttatatctattcacactgaatcaagaaatgctgtttgtattggattaaattttaatctgaatatagatccttttagtattgatacagtagagtttttagagaataggtttcctttggtacaaagattatttgagtgtttggaggatgaaggaattagagaaaatattagagatttcttgcttcaacatcttcctaacgaaatacc---------------------------------------------------------------------------------------------aagaaatgcagagaattataacagaatatttgattgcataactggttttgcttttgggaatagtattttag---aagagttcagattagtaaacgcagttcaacaacgtgtaagaaagtatatatttagatatggtgatgagaatcatgctttaaccatggtcttccatactcaaggttctgatatagttatacttcatattagagataacaacgctgtacaacaaggagccatcaatttacaagatcttaatgttgacggaaataatgttcatgtacgggaagtttcatgcacacttaataatcaacttggccttaatat---tcatacagataaccttggtttatatcacaattaccaaaataataatgcaaataattttcttggtggtaatcttgtgcaagtgcctaatgctggaaatgtgcataatgctttaaatcaagttatgaatgatggctggcaagatagatttcagcatcaagaattatttagaaacatttctgcagtattaatgccagaagatacgcatggcaatatgataatagatgtaaatagcaaagataagtttcgctctatactacatggtacattttatgctagtgataatccttataaagtgcttgctatgtataaagttggtcaaacatatagtttaaaaaggtggcaggaagaagaaggagaaagggtaatacttacaagagttacagaacagagactaggtcttctattattaagacaacctacag---------cagatactcacccaattggatatgtattaggatttgctgataatgcagaagaagtagaacaggagcaagacgaggcaaggtacaaaataacagaattgatgagcaaacaaaggggatatttgcctattacttctggaaatgaggtggttttgtcttatgctgtatttaatagaggtgcacagagagcagaagactttatatctcttccacaacaagcagtgtatgtacatagacttgatcgtcgtggtcatgactcaagaccagaagtattagtgggacctgaaagtgttattgatgaaaatccaccagaaaatctattgtcagatcaaactcgtgaaaatttcaggcgcttttacatggaaaaaagaccaggacagaactcgatttttttgcttgatatagatgataatctgcacgttccatttagttacttgcaaggtactagagcacaggcaatagaaacattaaggtcaagaataaggggaggtggtacttctacagcacaaggaatattataacaaataaacactatccttcgtagaaacaacgctcgtgaaatagaagatgtgcataatctacttgcactagactttgcaacagaaaatcaaaatttccgttattggctacaaactcatgacatgtttttcgctgcacgacaatatactttccatgatgatcgatctaatccaactaatgatcgtcatgattttgcaataacttcagtaggagtcgatggaaatcaaaatgatccaacaggtagggacttattaagtagtaacatagataactttaaacaaaaagtagattcgggtgaaaaagatagattaactgctattattaatgtaggtaatcgtcattgggttacattagttattgtccaccaaaatggaaattattatgggtattatgctgattcacttggtccagatagtcgtattgacaataatattcgaggagctttaagagaatgtgatattagcgatgataatgtccatgatgtttccgttcatcagcaaacagatggccataattgtggcatatgggcatacgaaaatgctagggatattaaccaagctattgatcaagctttacagggaaatagtaactttggagagaaaggtgaaggtattataggttatatacgtggtcttcttagtgcaggaattggaaatgacactagacaacctcaaagaaatgaacaatactttagaaatcggagaagaaatatttcacaattattccaaaatgattctctatcttctcctaggggtagattgattcaaggtcgtccaggaattcaacatgaaattgatccattactattacaatttttagaactccaatatccacagcgtggaggtgggggagcattgcaattaggcggagaaagagtgatatcaattgattttggt---ccgcaatctgtattggatgaaattgatggagtgaatagagtttatgatcatagcaatggtagaggcagtaggtag
>wInn
gtgtctttaataagaagtttagtggatggagatcttgatggttttagacaagagtttgaatcctttttagatcaatgtccatttttcttgtatcatgtaagtacaggacgtttccttcctgtattctttttcagtatgtttgctactgctcatgatgctaatatcttaaaagcaaatgagagagtgtattttcgttttgataatcatggtattgatacaggtggtagaaatagaaatacagggaacctaaaagtcgctgtttatcgtgacggacagcaagttgtcagatgctacagtatttctgatcgtcttaatagtgatgggttaaggttcagtacaagggaaagaaatgctctagtgcgagagattagagggcaaaatccaaatttaagggaagaagacctaaattttgagcaatacaaagtatgcatgcatggaaagggcaagagtcagggagaggcgattgcaacagtattcgaggtgattcgtgaaaaagattctcaaggtagagatagatttgctaaatattcagcgtctgagattagccttcttaggca------tatagaacgcaataggcttaatgggattaatgcgcctgcgccacgcagtttgttgacagttaaggaaataggaagtatacgactcaatcaagatcagagagtacagcttggtcatttggtcaattttgtgcaagttgcaccgggtcagcaagggattttcagttttatggaagtgctagcaagtaaccaaagaataaatatagaacgtggaataaatgaaggaattttgccatacataactcgaatctatcgtagttacctaggcagcctacaaaatgacattcaaaatcgcagtcaaaagtttgagagtcacggatttttcttaggtttgttggcaaattttattcatctctacacaatagatattgaccttgacttgtctcctggaaattcatatgttgcttttcttatatgtcatcaggcagagagagaaaacattcctatcgttattaatgttactagatggaggacatcgtctgatattgcattaaaccgcgctagagctgatgctaaaagattacatgcttcttcatttatatctattcacactgaatcaagaaatgctgtttgtattggattaaattttaatctgaatatagatccttttagtattgatacagtagagtttttagagaatagatttcctttggtacaaagattatttgagtgtttggaggatgaaggaattagagaaaatattagagatttcttgcttcaacatcttcctaacgaaatacc---------------------------------------------------------------------------------------------aagaaatgcagagaattataacagaatatttgattgcataactggttttgcttttgggaatagtattttag---aagagttcagattagtaaacgcagttcaacaacgtgtaagaaagtatatatttagatatggtgatgagaatcatgctttaaccatggtcttccatactcaaggttctgatatagttatacttcatattagagataacaacgctgtacaacaaggagccatcaatttacaagatcttaatgttgacggaaataatgttcatgtacgggaagtttcatgcacacttaataatcaacttggccttaatat---tcatacagataaccttggtttatatcacaattaccaaaataataat-caaataattttcttggtggtaatcttgtgcaagtgcctaatgctggaaatgtgcataatgctttaaatcaagttatgaatgatggctggcaagatagatttcagcatcaagaattatttagaaacatttctgcagtattaatgccagaagatacgcatggcaatatgataatagatgtaaatagcaaagataagtttcgctctatactacatggtacattttatgctagtgataatccttataaagtgcttgctatgtataaagttggtcaaacatatagtttaaaaaggtggcaggaagaagaaggagaaagggtaatacttacaagagttacagaacagagactaggtcttctattattaagacaacctacag---------cagatactcacccaattggatatgtattaggatttgctgataatgcagaagaagtagaacaggagcaagacgaggcaaggtacaaaataacagaattgatgagcaaacaaaggggatatttgcctattacttctggaaatgaggtggttttgtcttatgctgtatttaatagaggtgcacagagagcagaagactttatatctcttccacaacaagcagtgtatgtacatagacttgatcgtcgtggtcatgactcaagaccagaagtattagtgggacctgaaagtgttattgatgaaaatccaccagaaaatctattgtcagatcaaactcgtgaaaatttcaggcgcttttacatggaaaaaagaccaggacagaactcgatttttttgcttgatatagatgataatctgcacgttccatttagttacttgcaaggtactagagcacaggcaatagaaacattaaggtcaagaataaggggaggtggtacttctacagcacaaggaatattacaacaaataaacactatccttcgtagaaacaacgctcgtgaaatagaagatgtgcataatctacttgcactagactttgcaacagaaaatcaaaatttccgttattggctacaaactcataacatgtttttcgctgcacgacaatatactttccatgatgatcgatctaatccaactaatgatcgtcatgattttgcaataacttcagtaggagtcgatggaaatcaaaatgatccaacaggtagggacttattaagtagtaacatagataactttaaacaaaaagtagattcgggtgaaaaagatagattaactgctattattaatgtaggtaatcgtcattgggttacattagttattgtccaccaaaatggaaattattatgggtattatgctgattcacttggtccagatagtcgtattgacaataatattcgaggagctttaagagaatgtgatattagcgatgataatgtccatgatgtttccgttcatcagcaaacagatggccataattgtggcatatgggcatacgaaaatgctagggatattaaccaagctattgatcaagctttacagggaaatagtaactttggagagaaaggcgaaggtattataggttatatacgtggtcttcttagtgcaggaattggaaatgacactagacaacctcaaagaaatgaacaatactttagaaatcggagaagaaatatttcacaattattccaaaatgattctctatcttctcctaggggtaggttgattcaaggtcgtccaggaattcaacatgaaattgatccattactattacaatttttagaactccaatatccacagcgtggaggtgggggagcattgcaattaggcggagaaagagtgatatcaattgattttggt---ccgcaatctgtattggatgaaattgatggagtgaatagagtttatgatcatagcaatggtagaggcagtaggtag
>wIrr
gtgtctttaataagaagtttagtggatggagatcttgatggttttagacaagagtttgaatcctttttagatcaatgtccatttttcttgtatcatgtaagtacaggacgtttccttcctgtattctttttcagtatgtttgctactgctcatgatgctaatatcttaaaagcaaatgagagagtgtattttcgttttgataatcatggtattgatacaggtggtagaaatagaaatacagggaacctaaaagtcgctgtttatcgtgacggacagcaagttgtcagatgctacagtatttctgatcgtcttaatagtgatgggttaaggttcagtacaagggaaagaaatgctctagtgcgagagattagagggcaaaatccaaatttaagggaagaagacctaaattttgagcaatacaaagtatgcatgcatggaaagggcaagagtcagggagaggcgattgcaacagtattcgaggtgattcgtgaaaaagattctcaaggtagagatagatttgctaaatattcagcgtctgagattagccttcttaggca------tatagaacgcaataggcttaaggggattaatgcgcctgcgccacgcagtttgttgacagttaaggaaataggaagtatacgactcaatcaagatcagagagtacagcttggtcatttggtcaattttgtgcaagttgcaccgggtcagcaagggattttcagttttatggaagtgctagcaagtaaccaaagaataaatatagaacgtggaataaatgaaggaattttgccatacataactcgaatctatcgtagttacctaggcagcctacaaaatgacattcaaaatcgcagtcaaaagtttgagagtcacggatttttcttaggtttgttggcaaattttattcatctctacacaatagatattgaccttgacttgtctcctggaaattcatatgttgcttttcttatacgtcatcaggcagagagagaaaacattcctatcgttattaatgttactagatggaggacatcgtctgatattgcattaaaccgcgctagaggtgatgctaaaagattacatgcttcttcatttatatctattcacactgaatcaagaaatgctgtttgtattggattaaattttaatctgaatatagatccttttagtattgatacagtagagtttttagagaatagatttcctttggtacaaagattatttgagtgtttggaggatgaaggaattagagaaaatattagagatttcttgcttcaacatcttcctaacgaaatacc---------------------------------------------------------------------------------------------aagaaatgcagagaattataacagaatatttgattgcataactggttttgcttttgggaatagtattttag---aagagttcagattagtaaacgcagttcaacaacgtgtaagaaagtatatatttagatatggtgatgagaatcatgctttaaccatggtcttccatactcaaggttctgatatagttatacttcatattagagataacaacgctgtacaacaaggagccatcaatttacaagatcttaatgttgacggaaataatgttcatgtacgggaagtttcatgcacacttaataatcaacttggccttaatat---tcatacagataaccttggtttatatcacaattaccaaaataataatgcaaataattttcttggtggtaatcttgtgcaagtgcctaatgctggaaatgtgcataatgctttaaatcaagttatgaatgatggctggcaagatagatttcagcatcaagaattatttagaaacatttctgcagtattaatgccagaagatacgcatggcaatatgataatagatgtaaatagcaaagataagtttcgctctatactacatggtacattttatgctagtgataatccttataaagtgcttgctatgtataaagttggtcaaacatatagtttaaaaaggtggcaggaagaagaaggagaaagggtaatacttacaagagttacagaacagagactaggtcttctattattaagacaacctacag---------cagatactcacccaattggatatgtattaggatttgctgataatgcagaagaagtagaacaggagcaagacgaggcaaggtacaaaataacagaattgatgagcaaacaaaggggatatttgcctattacttctggaaatgaggtggttttgtcttatgctgtatttaatagaggtgcacagagagcagaagactttatatatcttccacaacaagcagtgtatgtacatagacttgatcgtcgtggtcatgactcaagaccagaagtattagtgggacctgaaagtgttattgatgaaaatccaccagaaaatctattgtcagatcaaactcgtgaaaatttcaggcgcttttacatagaaaaaagaccaggacagaactcgatttttttgcttgatatagatgataatctgcacgttccatttagttacttgcaaggtactagagcacaggcaatagaaacattaaggtcaagaataaggggaggtggtacttctacagcacaaggaatattacaacaaataaacactatccttcgtagaaacaacgctcgtgaaatagaagatgtgcataatctacttgcactagactttgcaacagaaaatcaaaatttccgttattggctacaaactcatgacatgtttttcgctgcacgacaatatactttccatgatgatcgatctaatccaactaatgatcgtcatgattttgcaataacttcagtaggagttgatgaaaatcaaaatgacctaacaggtagggacttattaagtagtaacatagataactttaaacaaaaagtagattcgggtgaaaaagatagattaactgctattattaatgtaggtaatcgtcattgggttacattagttattgtccaccaaaatggaaattattatgggtattatgctgattcacttggtccagatagtcgtattgacaataatattcgaggagctttaagagaatgtgatattagcgatgataatgtccatgatgtttccgttcatcagcaaacagatggccataattgtggcatatgggcatacgaaaatgctagggatattaaccaagctattgatcaagctttacagggaaatagtaactttggagagaaaggtgaaggtattataggttatatacgtggtcttcttagtgcaggaattggaaatgacactagacaacctcaaagaaatgaacaatactttagaaatcggagaagaaatatttcacaattattccaaaatgattctctatcttctcctaggggtagattgattcaaggtcgtccaggaattcaacatgaaattgatccattactattacaatttttagaactccaatatccacagcgtggaggtgggggagcattgcaattaggcggagaaagagtgatatcaattgattttggt---ccgcaatctgtattggatgaaattgatggagtgaatagagtttatgatcatagcaatggtagaggcagtacgtag
>wMel
gtgtctttaataagaagtttagtggatggagatcttgatggttttagacaagagtttgaatcctttttagatcaatgtccatttttcttgtatcatgtaagtacaggacgtttccttcctgtattctttttcagtatgtttgctactgctcatgatgctaatatcttaaaagcaaatgagagagtgtattttcgttttgataatcatggtattgatacaggtggtagaaatagaaatacagggaacctaaaagtcgctgtttatcatgacggacagcaagttgtcagatgctacagtatttctgatcgtcttaatagtgatgggttaaggttcagtacaagggaaagaaatgctctagtgcgagagattagagggcaaaatccaaatttaagggaagaagacctaaattttgagcaatacaaagtatgcatgcatggaaagggcaagagtcagggagaggcgattgcaacagtattcgaggtgattcgtgaaaaagattctcaaggtagagatagatttgctaaatattcagcgtctgagattagccttcttaggca------tatagaacgcaataggcttaatgggattaatgcgcctgcgccacgcagtttgttgacagttaaggaaataggaagtatacgactcaatcaagatcagagagtacagcttggtcatttggtcaattttgtgcaagttgcaccgggtcagcaagggattttcagttttatggaagtgctagcaagtaaccaaaaaataaatatagaacgtggaataaatgaaggaattttgccatacataactcgaatctatcgtagttacctaggcagcctacaaaatgacattcaaaatcgcagtcaaaagtttgagagtcacggatttttcttaggtttgttggcaaattttattcatctctacacaatagatattgaccttgacttgtctcctggaaattcatatgttgcttttcttatatgtcatcaggcagagagagaaaacattcctatcgttattaatgttactagatggaggacatcgtctgatattgcattaaaccgcgctagagctgatgctaaaagattacatgtttcttcatttatatctattcacactgaatcaagaaatgctgtttgtattggattaaattttaatctgaatatagatccttttagtattgatacagtagagtttttagagaatagatttcctttggtacaaagattatttgagtgtttggaggatgaaggaattagagaaaatattagagatttcttgcttcaacatcttcctaacgaaatacc---------------------------------------------------------------------------------------------aagaaatgcagagaattataacagaatatttgattgcataactggttttgcttttgggaatagtattttag---aagagttcagattagtaaacgcagttcaacaacgtgtaagaaagtatatatttagatatggtgatgagaatcatgctttaaccatggtcttccatactcaaggttctgatatagttatacttcatattagagataacaacgctgtacaacaaggagccatcaatttacaagatcttaatgttgacggaaataatgttcatgtacgggaagtttcatgcacacttaataatcaacttggccttaatat---tcatacagataaccttggtttatatcacaattaccaaaataataatgcaaataattttcttggtggtaatcttgtgcaagtgcctaatgctggaaatgtgcataatgctttaaatcaagttatgaatgatggctggcaagatagatttcagcatcaagaattatttagaaacatttctgcagtattaatgccagaagatacgcatggcaatatgataatagatgtaaatagcaaagataagtttcgctctatactacatggtacattttatgctagtgataatccttataaagtgcttgctatgtataaagttggtcaaacatatagtttaaaaaggtggcaggaagaagaaggagaaagggtaatacttacaagagttacagaacagagactaggtcttctattattaagacaacctacag---------cagatactcacccaattggatatgtattaggatttgctgataatgcagaagaagtagaacaggagcaagacgaggcaaggtacaaaataacagaattgatgagcaaacaaaggggatatttgcctattacttctggaaatgaggtggttttgtcttatgctgtatttaatagaggtgcacagagagcagaagactttatatctcttccacaacaagcagtgtatgtacatagacttgatcgtcgtggtcatgactcaagaccagaagtattagtgggacctgaaagtgttattgatgaaaatccaccagaaaatctattgtcagatcaaactcgtgaaaatttcaggcgcttttacatggaaaaaagaccaggacagaactcgatttttttgcttgatatagatgataatctgcacgttccatttagttacttgcaaggtactagagcacaggcaatagaaacattaaggtcaagaataaggggaggtggtacttctacagcacaaggaatattacaacaaataaacactatccttcgtagaaacaacgctcgtgaaatagaagatgtgcataatctacttgcactagactttgcaacagaaaatcaaaatttccgttattggctacaaactcatgacatgtttttcgctgcacgacaatatactttccatgatgatcgatctaatccaactaatgatcgtcatgattttgcaataacttcagtaggagtcgatggaaatcaaaatgatccaacaggtagggacttattaagtagtaacatagataactttaaacaaaaagtagattcgggtgaaaaagatagattaactgctattattaatgtaggtaatcgtcattgggttacattagttattgtccaccaaaatggaaattattatgggtattatgctgattcacttggtccagatagtcgtattgacaataatattcgaggagctttaagagaatgtgatattagcgatgataatgtccatgatgtttccgttcatcagcaaacagatggccataattgtggcatatgggcatacgaaaatgctagggatattaaccaagctattgatcaagctttacagggaaatagtaactttggagagaaaggtgaaggtattataggttatatacgtggtcttcttagtgcaggaattggaaatgacactagacaacctcaaagaaatgaacaatactttagaaatcggagaagaaatatttcacaattattccaaaatgattctctatcttctcctaggggtagattgattcaaggtcgtccaggaattcaacatgaaattgatccattactattacaatttttagaactccaatatccacagcgtggaggtgggggagcattgcaattaggcggagaaagagtgatatcaattgattttggt---ccgcaatctgtattggatgaaattgatggagtgaatagagtttatgatcatagcaatggtagaggcagtaggtag
>wRi_1
gtgtctttaataagaagtttagtggatggagatcttgatggttttagacaagagtttgaatcctttttagatcaatgtccatttttcttgtatcatgtaagtacaggacgtttccttcctgtattctttttcagtatgtttgctactgctcatgatgctaatatcttaaaagcaaatgagagagtgtattttcgttttgataatcatggtattgatacaggtggtagaaatagaaatacagggaacctaaaagtcgctgtttatcgtgacggacagcaagttgtcagatgctacagtatttctgatcgtcttaatagtgatgggttaaggttcagtacaagggaaagaaatgctctagtgcgagagattagagggcaaaatccaaatttaagggaagaagacctaaattttgagcaatacaaagtatgcatgcatggaaagggcaagagtcagggagaggcgattgcaacagtattcgaggtgattcgtgaaaaagattctcaaggtagagatagatttgctaaatattcagcgtctgagattagccttcttaggca------tatagaacgcaataggcttaatgggattaatgcgcctgcgccacgcagtttgttgacagttaaggaaataggaagtatatgactcaatcaagatcagagagtacagcttggtcatttggtcaattttgtgcaagttgcaccgggtcagcaagggattttcagttttatggaagtgctagcaagtaaccaaagaataaatatagaacgtggaataaatgaaggaattttgccatacataactcgaatctatcgtagttacctaggcagcctacaaaatgacattcaaaatcgcagtcaaaagtttgagagtcacggatttttcttaggtttgttggcaaattttattcatctctacacaatagatattgaccttgacttgtctcctggaaattcatatgttgcttttcttatatgtcatcaggcagagagagaaaacattcctatcgttattaatgttactagatggaggacatcgtctgatattgcattaaaccgcgctagagctgatgctaaaagattacatgcttcttcatttatatctattcacactgaatcaagaaatgctgtttgtattggattaaattttaatctgaatatagatccttttagtattgatacagtagagtttttagagaatagatttcctttggtacaaagattatttgagtgtttggaggatgaaggaattagagaaaatattagagatttcttgcttcaacatcttcctaacgaaatacc---------------------------------------------------------------------------------------------aagaaatgcagagaattataacagaatatttgattgcataactggttttgcttttgggaatagtattttag---aagagttcagattagtaaacgcagttcaacaacgtgtaagaaagtatatatttagatatggtgatgagaatcatgctttaaccatggtcttccatactcaaggttctgatatagttatacttcatattagagataacaacgctgtacaacaaggagccatcaatttacaagatcttaatgttgacggaaataatgttcatgtacgggaagtttcatgcacacttaataatcaacttggccttaatat---tcatacagataaccttggtttatatcacaattaccaaaataataatgcaaataattttcttggtggtaatcttgtgcaagtgcctaatgctggaaatgtgcataatgctttaaatcaagttatgaatgatggctggcaagatagatttcagcatcaagaattatttagaaacatttctgcagtattaatgccagaagatacgcatggcaatatgataatagatgtaaatagcaaagataagtttcgctctatactacatggtacattttatgctagtgataatccttataaagtgcttgctatgtataaagttggtcaaacatatagtttaaaaaggtggcaggaagaagaaggagaaagggtaatacttacaagagttacagaacagagactaggtcttctattattaagacaacctacag---------cagatactcacccaattggatatgtattaggatttgctgataatgcagaagaagtagaacaggagcaagacgaggcaaggtacaaaataacagaattgatgagcaaacaaaggggatatttgcctattacttctggaaatgaggtggttttgtcttatgctgtatttaatagaggtgcacagagagcagaagactttatatctcttccacaacaagcagtgtatgtacatagacttgatcgtcgtggtcatgactcaagaccagaagtattagtgggacctgaaagtgttattgatgaaaatccaccagaaaatctattgtcagatcaaactcgtgaaaatttcaggcgcttttacatggaaaaaagaccaggacagaactcgatttttttgcttgatatagatgataatctgcacgttccatttagttacttgcaaggtactagagcacaggcaatagaaacattaaggtcaagaataaggggaggtggtacttctacagcacaaggaatattacaacaaataaacactatccttcgtagaaacaacgctcgtgaaatagaagatgtgcataatctacttgcactagactttgcaacagaaaatcaaaatttccgttattggctacaaactcatgacatgtttttcgctgcacgacaatatactttccatgatgatcgatctaatccaactaatgatcgtcatgattttgcaataacttcagtaggagtcgatggaaatcaaaatgatccaacaggtagggacttattaagtagtaacatagataactttaaacaaaaagtagattcgggtgaaaaagatagattaactgctattattaatgtaggtaatcgtcattgggttacattagttattgtccaccaaaatggaaattattatgggtattatgctgattcacttggtccagatagtcgtattgacaataatattcgaggagctttaagagaatgtgatattagcgatgataatgtccatgatgtttccgttcatcagcaaacagatggccataattgtggcatatgggcatacgaaaatgctagggatattaaccaagctattgatcaagctttacagggaaatagtaactttggagagaaaggtgaaggtattataggttatatacgtggtcttcttagtgcaggaattggaaatgacactagacaacctcaaagaaatgaacaatactttagaaatcggagaagaaatatttcacaattattccaaaatgattctctatcttctcctaggggtagattgattcaaggtcgtccaggaattcaacatgaaattgatccattactattacaatttttagaactccaatatccacagcgtggaggtgggggagcattgcaattaggcggagaaagagtgatatcaattgattttggt---ccgcaatctgtattggatgaaattgatggagtgaatagagtttatgatcatagcaatggtagaggcagtaggtag
>wRi_2
gtgtctttaataagaagtttagtggatggagatcttgatggttttagacaagagtttgaatcctttttagatcaatgtccatttttcttgtatcatgtaagtacaggacgtttccttcctgtattctttttcagtatgtttgctactgctcatgatgctaatatcttaaaagcaaatgagagagtgtattttcgttttgataatcatggtattgatacaggtggtagaaatagaaatacagggaacctaaaagtcgctgtttatcgtgacggacagcaagttgtcagatgctacagtatttctgatcgtcttaatagtgatgggttaaggttcagtacaagggaaagaaatgctctagtgcgagagattagagggcaaaatccaaatttaagggaagaagacctaaattttgagcaatacaaagtatgcatgcatggaaagggcaagagtcagggagaggcgattgcaacagtattcgaggtgattcgtgaaaaagattctcaaggtagagatagatttgctaaatattcagcgtctgagattagccttcttaggca------tatagaacgcaataggcttaatgggattaatgcgcctgcgccacgcagtttgttgacagttaaggaaataggaagtatatgactcaatcaagatcagagagtacagcttggtcatttggtcaattttgtgcaagttgcaccgggtcagcaagggattttcagttttatggaagtgctagcaagtaaccaaagaataaatatagaacgtggaataaatgaaggaattttgccatacataactcgaatctatcgtagttacctaggcagcctacaaaatgacattcaaaatcgcagtcaaaagtttgagagtcacggatttttcttaggtttgttggcaaattttattcatctctacacaatagatattgaccttgacttgtctcctggaaattcatatgttgcttttcttatatgtcatcaggcagagagagaaaacattcctatcgttattaatgttactagatggaggacatcgtctgatattgcattaaaccgcgctagagctgatgctaaaagattacatgcttcttcatttatatctattcacactgaatcaagaaatgctgtttgtattggattaaattttaatctgaatatagatccttttagtattgatacagtagagtttttagagaatagatttcctttggtacaaagattatttgagtgtttggaggatgaaggaattagagaaaatattagagatttcttgcttcaacatcttcctaacgaaatacc---------------------------------------------------------------------------------------------aagaaatgcagagaattataacagaatatttgattgcataactggttttgcttttgggaatagtattttag---aagagttcagattagtaaacgcagttcaacaacgtgtaagaaagtatatatttagatatggtgatgagaatcatgctttaaccatggtcttccatactcaaggttctgatatagttatacttcatattagagataacaacgctgtacaacaaggagccatcaatttacaagatcttaatgttgacggaaataatgttcatgtacgggaagtttcatgcacacttaataatcaacttggccttaatat---tcatacagataaccttggtttatatcacaattaccaaaataataatgcaaataattttcttggtggtaatcttgtgcaagtgcctaatgctggaaatgtgcataatgctttaaatcaagttatgaatgatggctggcaagatagatttcagcatcaagaattatttagaaacatttctgcagtattaatgccagaagatacgcatggcaatatgataatagatgtaaatagcaaagataagtttcgctctatactacatggtacattttatgctagtgataatccttataaagtgcttgctatgtataaagttggtcaaacatatagtttaaaaaggtggcaggaagaagaaggagaaagggtaatacttacaagagttacagaacagagactaggtcttctattattaagacaacctacag---------cagatactcacccaattggatatgtattaggatttgctgataatgcagaagaagtagaacaggagcaagacgaggcaaggtacaaaataacagaattgatgagcaaacaaaggggatatttgcctattacttctggaaatgaggtggttttgtcttatgctgtatttaatagaggtgcacagagagcagaagactttatatctcttccacaacaagcagtgtatgtacatagacttgatcgtcgtggtcatgactcaagaccagaagtattagtgggacctgaaagtgttattgatgaaaatccaccagaaaatctattgtcagatcaaactcgtgaaaatttcaggcgcttttacatggaaaaaagaccaggacagaactcgatttttttgcttgatatagatgataatctgcacgttccatttagttacttgcaaggtactagagcacaggcaatagaaacattaaggtcaagaataaggggaggtggtacttctacagcacaaggaatattacaacaaataaacactatccttcgtagaaacaacgctcgtgaaatagaagatgtgcataatctacttgcactagactttgcaacagaaaatcaaaatttccgttattggctacaaactcatgacatgtttttcgctgcacgacaatatactttccatgatgatcgatctaatccaactaatgatcgtcatgattttgcaataacttcagtaggagtcgatggaaatcaaaatgatccaacaggtagggacttattaagtagtaacatagataactttaaacaaaaagtagattcgggtgaaaaagatagattaactgctattattaatgtaggtaatcgtcattgggttacattagttattgtccaccaaaatggaaattattatgggtattatgctgattcacttggtccagatagtcgtattgacaataatattcgaggagctttaagagaatgtgatattagcgatgataatgtccatgatgtttccgttcatcagcaaacagatggccataattgtggcatatgggcatacgaaaatgctagggatattaaccaagctattgatcaagctttacagggaaatagtaactttggagagaaaggtgaaggtattataggttatatacgtggtcttcttagtgcaggaattggaaatgacactagacaacctcaaagaaatgaacaatactttagaaatcggagaagaaatatttcacaattattccaaaatgattctctatcttctcctaggggtagattgattcaaggtcgtccaggaattcaacatgaaattgatccattactattacaatttttagaactccaatatccacagcgtggaggtgggggagcattgcaattaggcggagaaagagtgatatcaattgattttggt---ccgcaatctgtattggatgaaattgatggagtgaatagagtttatgatcatagcaatggtagaggcagtaggtag
>wSan
------------------------------------------------------------------------------------------------------------------------------------------------------------------------------------------------------------------------------------------------------------------------------------------------------------------cgtcctaatagtgatgggttaaggttcagtacaagggaaagaaatgctctagtgcgagagattagagggcaaaatccaaatttaagggaagaagacctaaattttgagcaatacaaagtatgcatgcatggaaagggcaagagtcagggagaggcgattgcaacagtattcgaggtgattcgtgaaaaagattctcaaggtagagatagatttgctaaatattcagcgtctgagattagccttcttaggca------tatagaacgcaataggcttaatgggattaatgcgcctgcgccacgcagtttgttgacagttaaggaaataggaagtatacgactcaatcaagatcagagagtacagcttggtcatttggtcaattttgtgcaagttgcaccgggtcagcaagggattttcagttttatggaagtgctagcaagtaaccaaagaataaatatagaacgtggaataaatgaaggaattttgccatacataactcgaatctatcgtagttacctaggcagcctacaaaatgacattcaaaatcgcagtcaaaagtttgagagtcacggatttttcttaggtttgttggcaaattttattcatctctacacaatagatattgaccttgacttgtctcctggaaattcatatgttgcttttcttatatgtcatcaggcagagagagaaaacattcctatcgttattaatgttactagatggaggacatcgtctgatattgcattaaaccgcgctagagctgatgctaaaagattacatgcttcttcatttatatctattcacactgaatcaagaaatgctgtttgtattggattaaattttaatctgaatatagatccttttagtattgatacagtagagtttttagagaatagatttcctttggtacaaagattatttgagtgtttggaggatgaaggaattagagaaaatattagagatttcttgcttcaacatcttcctaacgaaatacc---------------------------------------------------------------------------------------------aagaaatgcagagaattataacagaatatttgattgcataactggttttgcttttgggaatagtattttag---aagagttcagattagtaaacgcagttcaacaacgtgtaagaaagtatatatttagatatggtgatgagaatcatgctttaaccatggtcttccatactcaaggttctgatatagttatacttcatattagagataacaacgctgtacaacaaggagccatcaatttacaagatcttaatgttgacggaaataatgttcatgtacgggaagtttcatgcacacttaataatcaacttggccttaatat---tcatacagataaccttggtttatatcacaattaccaaaataataatgcaaataattttcttggtggtaatcttgtgcaagtgcctaatgctggaaatgtgcataatgctttaaatcaagttatgaatgatggctggcaagatagatttcagcatcaagaattatttagaaacatttctgcagtattaatgccagaagatacgcatggcaatatgataatagatgtaaatagcaaagataagtttcgctctatactacatggtacattttatgctagtgataatccttataaagtgcttgctatgtataaagttggtcaaacatatagtttaaaaaggtggcaggaagaagaaggagaaagggtaatacttacaagagttacagaacagagactaggtcttctattattaagacaacctacag---------cagatactcacccaattggatatgtattaggatttgctgataatgcagaagaagtagaacaggagcaagacgaggcaaggtacaaaataacagaattgatgagcaaacaaaggggatatttgcctattacttctggaaatgaggtggttttgtcttatgctgtatttaatagaggtgcacagagagcagaagactttatatctcttccacaacaagcagtgtatgtacatagacttgatcgtcgtggtcatgactcaagaccagaagtattagtgggacctgaaagtgttattgatgaaaatccaccagaaaatctattgtcagatcaaactcgtgaaaatttcaggcgcttttacatggaaaaaagaccaggacagaactcgatttttttgcttgatatagatgataatctgcacgttccatttagttacttgcaaggtactagagcacaggcaatagaaacattaaggtcaagaataaggggaggtggtacttctacagcacaaggaatattacaacaaataaacactatccttcgtagaaacaacgctcgtgaaatagaagatgtgcataatctacttgcactagactttgcaacagaaaatcaaaatttccgttattggctacaaactcatgacatgtttttcgctgcacgacaatatactttccatgatgatcgatctaatccaactaatgatcgtcatgattttgcaataacttcattaggagtcgatggaaatcaaaatgatccaacaggtagggacttattaagtagtaacatagataactttaaacaaaaagtagattcgggtgaaaaagatagattaactgctattattaatgtaggtaatcgtcattgggttacattagttattgtccaccaaaatggaaattattatgggtattatgctgattcacttggtccagatagtcgtattgacaataatattcgaggagctttaagagaatgtgatattagcgatgataatgtccatgatgtttccgtttatcagcaaacagatggccataattgtggcatatgggcatacgaaaatgctagggatattaaccaagctattgatcaagctttacagggaaatagtaactttggagagaaaggtgaaggtattataggttatatacgtggtcttcttagtgcaggaattggaaatgacactagacaacctcaaagaaatgaacaatactttagaaatcggagaagaaatatttcacaattattccaaaatgattctctatcttctcctaggggtagattgattcaaggtcgtccaggaattcaacatgaaattgatccattactattacaatttttagaactccaatatccacagcgtggaggtgggggagcattgcaattaggcggagaaagagtgatatcaattgattttggt---ccgcaatctgtattggatgaaattgatggagtgaatagagtttatgatcatagcaatggtagaggcagtaggtag
>wStv
--gtctttaataagaagtttagtggatggagatcttgatggttttagacaagagtttgaatcctttttagatcaatgtccatttttcttgtatcatgtaagtacaggacgtttccttcctgtattctttttcagtatgtttgctactgctcatgatgctaatatcttaaaagcaaatgagagagtgtattttcgttttgataatcatggtattgatacaggtggtagaaatagaaatacagggaacctaaaagtcgctgtttatcgtgacggacagcaagttgtcagatgctacagtatttctgatcgtcttaatagtgatgggttaaggttcagtacaagggaaagaaatgctctagtgcgagagattagagggcaaaatccaaatttaagggaagaagacctaaattttgagcaatacaaagtatgcatgcatggaaagggcaagagtcagggagaggcgattgcaacagtattcgaggtgattcgtgaaaaagattctcaaggtagagatagatttgctaaatattcagcgtctgagattagccttcttaggca------tatagaacgcaataggcttaatgggattaatgcgcttgcgccaagcagtttgttgacagttaaggaaataggaagtatacgactcaatcaagatcagagagtacagcttggtcatttggtcaattttgtgcaagttgcaccgggtcagcaagggattttcagttttatggaagtgctagcaagtaaccaaagaataaatatagaacgtggaataaatgaaggaattttgccatacataactcgaatctatcgtagttacctaggcagcctacaaaatgacattcaaaatcgcagtcaaaagtttgagagtcacggatttttcttaggtttattggcaaattttattcatctctacacaatagatattgaccttggcttgtctcctggaaattcatatgttgcttttcttatatgtcatcaggcagagagagaaaacattcctatcgttattaatgttactagatggaggacatcgtctgatattgcattaaaccgcgctagagctgatgctaaaagattacatgcttcttcatttatatctattcacactgaatcaagaaatgctgtttgtattggattaaattttaatctgaatatagatccttttagtattgatacagtagagtttttagagaatagatttcctttggtacaaagattatttgagtgtttggaggatgaaggaattagagaaaatattagagatttcttgcttcaacatcttcctaacgaaataccaagaaatgcagaggattataacagaatagaggatgaaggaattagagaaaatattagagatttcttgcttcaacatcttcctaacgaaataccaagaaatgcagagaattataacagaatatttgattgcataactggttttgcttttgggaatagtattttag---aagagttcagattagtaaacgcagttcaacaacgtgtaagaaagtatatatttagatatggtgatgagaatcatgctttaaccatggtcttccatactcaaggttctgatatagttatacttcatattagagataacaacgctgtacaacaaggagccatcaatttacaagatcttaatgttgacggaaataatgttcatgtacgggaagtttcatgcacacttaataatcaacttggccttaatat---tcatacagataaccttggtttatatcacaattaccaaaataataatgcaaataattttcttggtggtaatcttgtgcaagtgcctaatgctggaaatgtgcataatgctttaaatcaagttatgaatgatggctggcaagatagatttcagcatcaagaattatttagaaacatttctgcagtattaatgccagaagatacgcatggcaatatgataatagatgtaaatagcaaagataagtttcgctctatactacatggtacattttatgctagtgataatccttataaagtgcttgctatgtataaagttggtcaaacatatagtttaaaaaggtggcaggaagaagaaggagaaagggtaatacttacaagagttacagaacagagactaggtcttctattattaagacaacctacag---------cagatactcacccaattggatatgtattaggatttgctgataatgcagaagaagtagaacaggagcaagacgaggcaaggtacaaaataacagaattgatgagcaaacaaaggggatatttgcctattacttctggaaatgaggtggttttgtcttatgctgtatttaatagaggtgcacagagagcagaagactttatatctcttccacaacaagcagtgtatgtacatagacttgatcgtcgtggtcatgactcaagaccagaagtattagtgggacctgaaagtgttattgatgaaaatccaccagaaaatctattgtcagatcaaactcgtgaaaatttcaggcgcttttacatggaaaaaagaccaggacagaactcgatttttttgcttgatatagatgataatctgcacgttccatttagttacttgcaaggtactagagcacaggcaatagaaacattaaggtcaagaataaggggaggtggtacttctacagcacaaggaatattacaacaaataaacactatccttcgtagaaacaacgctcgtgaaatagaagatgtgcataatctacttgcactagactttgcaacagaaaatcaaaatttccgttattggctacaaactcatgacatgtttttcgctgcacgacaatatactttccatgatgatcgatctaatccaactaatgatcgtcatgattttgcaataacttcagtaggagtcgatggaaatcaaaatgatccaacaggtagggacttattaagtagtaacatagataactttaaacaaaaagtagattcgggtgaaaaagatagattaactgctattattaatgtaggtaatcgtcattgggttacattagttattgtccaccaaaatggaaattattatgggtattatgctgattcacttggtccagatagtcgtattgacaataatattcgaggagctttaagagaatgtgatattagcggtgataatgtccatgatgtttccgttcatcagcaaacagatggccataattgtggcatatgggcatacgaaaatgctagggatattaaccaagctattgatcaagctttacagggaaatagtaactttggagagaaaggtgaaggtattataggttatatacgtggtcttcttagtgcaggaattggaaatgacactagacaacctcaaagaaatgaacaatactttagaaatcggagaagaaatatttcacaattattccaaaatgattctctatcttctcctaggggtagattgattcaaggtcgtccaggaattcaacatgaaattgatccattactattacaatttttagaactccaatatccacagcgtggaggtgggggagcattgcaattaggcggagaaagagtgatatcaattgattttggt---ccgcaatctgtattggatgaaattgatggagtgaatagagtttatgatcatagcaatggtagaggcagtaggtag
>wTeis
------------------------------------------------------------------------------------------------------------------------------------------------------------------------------------------------------------------------------------------------------------------------------------------------------------------cgtcctaatagtgatgggttaaggttcagtacaagggaaagaaatgctctagtgcgagagattagagggcaaaatccaaatttaagggaagaagacctaaattttgagcaatacaaagtatgcatgcatggaaagggcaagagtcagggagaggcgattgcaacagtattcgaggtgattcgtgaaaaagattctcaaggtagagatagatttgctaaatattcagcgtctgagattagccttcttaggca------tatagaacgcaataggcttaatgggattaatgcgcctgcgccacgcagtttgttgacagttaaggaaataggaagtatacgactcaatcaagatcagagagtacagcttggtcatttggtcaattttgtgcaagttgcaccgggtcagcaagggattttcagttttatggaagtgctagcaagtaaccaaagaataaatatagaacgtggaataaatgaaggaattttgccatacataactcgaatctatcgtagttacctaggcagcctacaaaatgacattcaaaatcgcagtcaaaagtttgagagtcacggatttttcttaggtttgttggcaaattttattcatctctacacaatagatattgaccttgacttgtctcctggaaattcatatgttgcttttcttatatgtcatcaggcagagagagaaaacattcctatcgttattaatgttactagatggaggacatcgtctgatattgcattaaaccgcgctagagctgatgctaaaagattacatgcttcttcatttatatctattcacactgaatcaagaaatgctgtttgtattggattaaattttaatctgaatatagatccttttagtattgatacagtagagtttttagagaatagatttcctttggtacaaagattatttgagtgtttggaggatgaaggaattagagaaaatattagagatttcttgcttcaacatcttcctaacgaaatacc---------------------------------------------------------------------------------------------aagaaatgcagagaattataacagaatatttgattgcataactggttttgcttttgggaatagtattttag---aagagttcagattagtaaacgcagttcaacaacgtgtaagaaagtatatatttagatatggtgatgagaatcatgctttaaccatggtcttccatactcaaggttctgatatagttatacttcatattagagataacaacgctgtacaacaaggagccatcaatttacaagatcttaatgttgacggaaataatgttcatgtacgggaagtttcatgcacacttaataatcaacttggccttaatat---tcatacagataaccttggtttatatcacaattaccaaaataataatgcaaataattttcttggtggtaatcttgtgcaagtgcctaatgctggaaatgtgcataatgctttaaatcaagttatgaatgatggctggcaagatagatttcagcatcaagaattatttagaaacatttctgcagtattaatgccagaagatacgcatggcaatatgataatagatgtaaatagcaaagataagtttcgctctatactacatggtacattttatgctagtgataatccttataaagtgcttgctatgtataaagttggtcaaacatatagtttaaaaaggtggcaggaagaagaaggagaaagggtaatacttacaagagttacagaacagagactaggtcttctattattaagacaacctacag---------cagatactcacccaattggatatgtattaggatttgctgataatgcagaagaagtagaacaggagcaagacgaggcaaggtacaaaataacagaattgatgagcaaacaaaggggatatttgcctattacttctggaaatgaggtggttttgtcttatgctgtatttaatagaggtgcacagagagcagaagactttatatctcttccacaacaagcagtgtatgtacatagacttgatcgtcgtggtcatgactcaagaccagaagtattagtgggacctgaaagtgttattgatgaaaatccaccagaaaatctattgtcagatcaaactcgtgaaaatttcaggcgcttttacatggaaaaaagaccaggacagaactcgatttttttgcttgatatagatgataatctgcacgttccatttagttacttgcaaggtactagagcacaggcaatagaaacattaaggtcaagaataaggggaggtggtacttctacagcacaaggaatattacaacaaataaacactatccttcgtagaaacaacgctcgtgaaatagaagatgtgcataatctacttgcactagactttgcaacagaaaatcaaaatttccgttattggctacaaactcatgacatgtttttcgctgcacgacaatatactttccatgatgatcgatctaatccaactaatgatcgtcatgattttgcaataacttcattaggagtcgatggaaatcaaaatgatccaacaggtagggacttattaagtagtaacatagataactttaaacaaaaagtagattcgggtgaaaaagatagattaactgctattattaatgtaggtaatcgtcattgggttacattagttattgtccaccaaaatggaaattattatgggtattatgctgattcacttggtccagatagtcgtattgacaataatattcgaggagctttaagagaatgtgatattagcgatgataatgtccatgatgtttccgtttatcagcaaacagatggccataattgtggcatatgggcatacgaaaatgctagggatattaaccaagctattgatcaagctttacagggaaatagtaactttggagagaaaggtgaaggtattataggttatatacgtggtcttcttagtgcaggaattggaaatgacactagacaacctcaaagaaatgaacaatactttagaaatcggagaagaaatatttcacaattattccaaaatgattctctatcttctcctaggggtagattgattcaaggtcgtccaggaattcaacatgaaattgatccattactattacaatttttagaactccaatatccacagcgtggaggtgggggagcattgcaattaggcggagaaagagtgatatcaattgattttggt---ccgcaatctgtattggatgaaattgatggagtgaatagagtttatgatcatagcaatggtagaggcagtaggtag
>wYak
------------------------------------------------------------------------------------------------------------------------------------------------------------------------------------------------------------------------------------------------------------------------------------------------------------------cgtcctaatagtgatgggttaaggttcagtacaagggaaagaaatgctctagtgcgagagattagagggcaaaatccaaatttaagggaagaagacctaaattttgagcaatacaaagtatgcatgcatggaaagggcaagagtcagggagaggcgattgcaacagtattcgaggtgattcgtgaaaaagattctcaaggtagagatagatttgctaaatattcagcgtctgagattagccttcttaggca------tatagaacgcaataggcttaatgggattaatgcgcctgcgccacgcagtttgttgacagttaaggaaataggaagtatacgactcaatcaagatcagagagtacagcttggtcatttggtcaattttgtgcaagttgcaccgggtcagcaagggattttcagttttatggaagtgctagcaagtaaccaaagaataaatatagaacgtggaataaatgaaggaattttgccatacataactcgaatctatcgtagttacctaggcagcctacaaaatgacattcaaaatcgcagtcaaaagtttgagagtcacggatttttcttaggtttgttggcaaattttattcatctctacacaatagatattgaccttgacttgtctcctggaaattcatatgttgcttttcttatatgtcatcaggcagagagagaaaacattcctatcgttattaatgttactagatggaggacatcgtctgatattgcattaaaccgcgctagagctgatgctaaaagattacatgcttcttcatttatatctattcacactgaatcaagaaatgctgtttgtattggattaaattttaatctgaatatagatccttttagtattgatacagtagagtttttagagaatagatttcctttggtacaaagattatttgagtgtttggaggatgaaggaattagagaaaatattagagatttcttgcttcaacatcttcctaacgaaatacc---------------------------------------------------------------------------------------------aagaaatgcagagaattataacagaatatttgattgcataactggttttgcttttgggaatagtattttag---aagagttcagattagtaaacgcagttcaacaacgtgtaagaaagtatatatttagatatggtgatgagaatcatgctttaaccatggtcttccatactcaaggttctgatatagttatacttcatattagagataacaacgctgtacaacaaggagccatcaatttacaagatcttaatgttgacggaaataatgttcatgtacgggaagtttcatgcacacttaataatcaacttggccttaatat---tcatacagataaccttggtttatatcacaattaccaaaataataatgcaaataattttcttggtggtaatcttgtgcaagtgcctaatgctggaaatgtgcataatgctttaaatcaagttatgaatgatggctggcaagatagatttcagcatcaagaattatttagaaacatttctgcagtattaatgccagaagatacgcatggcaatatgataatagatgtaaatagcaaagataagtttcgctctatactacatggtacattttatgctagtgataatccttataaagtgcttgctatgtataaagttggtcaaacatatagtttaaaaaggtggcaggaagaagaaggagaaagggtaatacttacaagagttacagaacagagactaggtcttctattattaagacaacctacag---------cagatactcacccaattggatatgtattaggatttgctgataatgcagaagaagtagaacaggagcaagacgaggcaaggtacaaaataacagaattgatgagcaaacaaaggggatatttgcctattacttctggaaatgaggtggttttgtcttatgctgtatttaatagaggtgcacagagagcagaagactttatatctcttccacaacaagcagtgtatgtacatagacttgatcgtcgtggtcatgactcaagaccagaagtattagtgggacctgaaagtgttattgatgaaaatccaccagaaaatctattgtcagatcaaactcgtgaaaatttcaggcgcttttacatggaaaaaagaccaggacagaactcgatttttttgcttgatatagatgataatctgcacgttccatttagttacttgcaaggtactagagcacaggcaatagaaacattaaggtcaagaataaggggaggtggtacttctacagcacaaggaatattacaacaaataaacactatccttcgtagaaacaacgctcgtgaaatagaagatgtgcataatctacttgcactagactttgcaacagaaaatcaaaatttccgttattggctacaaactcatgacatgtttttcgctgcacgacaatatactttccatgatgatcgatctaatccaactaatgatcgtcatgattttgcaataacttcattaggagtcgatggaaatcaaaatgatccaacaggtagggacttattaagtagtaacatagataactttaaacaaaaagtagattcgggtgaaaaagatagattaactgctattattaatgtaggtaatcgtcattgggttacattagttattgtccaccaaaatggaaattattatgggtattatgctgattcacttggtccagatagtcgtattgacaataatattcgaggagctttaagagaatgtgatattagcgatgataatgtccatgatgtttccgtttatcagcaaacagatggccataattgtggcatatgggcatacgaaaatgctagggatattaaccaagctattgatcaagctttacagggaaatagtaactttggagagaaaggtgaaggtattataggttatatacgtggtcttcttagtgcaggaattggaaatgacactagacaacctcaaagaaatgaacaatactttagaaatcggagaagaaatatttcacaattattccaaaatgattctctatcttctcctaggggtagattgattcaaggtcgtccaggaattcaacatgaaattgatccattactattacaatttttagaactccaatatccacagcgtggaggtgggggagcattgcaattaggcggagaaagagtgatatcaattgattttggt---ccgcaatctgtattggatgaaattgatggagtgaatagagtttatgatcatagcaatggtagaggcagtaggtag
>ZTsacasi
------------------------gatggagatcttgatggttttagacaagagtttgaatcctttttagatcaatgtccatttttcttgtatcatgtaagtacaggacgtttccttcctgtattctttttcagtatgtttgctactgctcatgatgctaatatcttaaaagcaaatgagagagtgtattttcgttttgataatcatggtattgatacaggtggtagaaatagaaatacagggaacctaaaagtcgctgtttatcgtgacggacagcaagttgtcagatgctacagtatttctgatcgtcttaatagtgatgggttaaggttcagtacaagggaaagaaatgctctagtgcgagagattagagggcaaaatccaaatttaagggaagaagacctaaattttgagcaatacaaagtatgcatgcatggaaagggcaagagtcagggagaggcgattgcaacagtattcgaggtgattcgtgaaaaagattctcaaggtagagatagatttgctaaatattcagcgtctgagattagccttcttaggca------tatagaacgcaataggcttaatgggattaatgcgcctgcgccacgcagtttgttgacagttaaggaaataggaagtatacgactcaatcaagatcagagagtacagcttggtcatttggtcaattttgtgcaagttgcaccgggtcagcaagggattttcagttttatggaagtgctagcaagtaaccaaagaataaatatagaacgtggaataaatgaaggaattttgccatacataactcgaatctatcgtagttacctaggcagcctacaaaatgacattcaaaatcgcagtcaaaagtttgagagtcacggatttttcttaggtttgttggcaaattttattcatctctacacaatagatattgaccttgacttgtctcctggaaattcatatgttgcttttcttatatgtcatcaggcagagagagaaaacattcctatcgttattaatgttactagatggaggacatcgtctgatattgcattaaaccgcgctagagctgatgctaaaagattacatgcttcttcatttatatctattcacactgaatcaagaaatgctgtttgtattggattaaattttaatctgaatatagatccttttagtattgatacagtagagtttttagagaatagatttcctttggtacaaagattatttgagtgtttggaggatgaaggaattagagaaaatattagagatttcttgcttcaacatcttcctaacgaaatacc---------------------------------------------------------------------------------------------aagaaatgcagagaattataacagaatatttgattgcataactggttttgcttttgggaatagtattttag---aagagttcagattagtaaacgcagttcaacaacgtgtaagaaagtatatatttagatatggtgatgagaatcatgctttaaccatggtcttccatactcaaggttctgatatagttatacttcatattagagataacaacgctgtacaacaaggagccatcaatttacaagatcttaatgttgacggaaataatgttcatgtacgggaagtttcatgcacacttaataatcaacttggccttaatat---tcatacagataaccttggtttatatcacaattaccaaaataataatgcaaataattttcttggtggtaatcttgtgcaagtgcctaatgctggaaatgtgcataatgctttaaatcaagttatgaatgatggctggcaagatagatttcagcatcaagaattatttagaaacatttctgcagtattaatgccagaagatacgcatggcaatatgataatagatgtaaatagcaaagataagtttcgctctatactacatggtacattttatgctagtgataatccttataaagtgcttgctatgtataaagttggtcaaacatatagtttaaaaaggtggcaggaagaagaaggagaaagggtaatacttacaagagttacagaacagagactaggtcttctattattaagacaacctacag---------cagatactcacccaattggatatgtattaggatttgctgataatgcagaggaagtagaacaggagcaagacgaggcaaggtacaaaataacagaattgatgagcaaacaaaggggatatttgcctattactcctggaaatgaggtggttttgtcttatgctgtatttaatagaggtgcacagagagcagaagactttatatctcttccacaacaagcagtgtatgtacatagacttgatcgtcgtggtcatgactcaagaccagaagtattagtgggacctgaaagtgttattgatgaaaatccaccagaaaatctattgtcagatcaaactcgtgaaaatttcaggcgcttttacatggaaaaaagaccaggacagaactcgatttttttgcttgatatagatgataatctgcacgttccatttagttacttgcaaggtactagagcacaggcaatagaaacattaaggtcaagaataaggggaggtggtacttctacagcacaaggaatattacaacaaataaacactatccttcgtagaaacaacgctcgtgaaatagaagatgtgcataatctacttgcactagactttgcaacagaaaatcaaaatttccgttattggctacaaactcatgacatgtttttcgctgcacgacaatatactttccatgatgatcgatctaatccaactaatgatcgtcatgattttgcaataacttcagtaggagtcgatggaaatcaaaatgatccaacaggtagggacttattaagtagtaacatagataactttaaacaaaaagtagattcgggtgaaaaagatagattaactgctattattaatgtaggtaatcgtcattgggttacattagttattgtccaccaaaatggaaattattatgggtattatgctgattcacttggtccagatagtcgtattgacaataatattcgaggagctttaagagaatgtgatattagcgatgataatgtccatgatgtttccgttcatcagcaaacagatggccataattgtggcatatgggcatacgaaaatgctagggatattaaccaagctattgatcaagctttacagggaaatagtaactttggagagaaaggtgaaggtattataggttatatacgtggtcttcttagtgcaggaattggaaatgacactagacaacctcaaagaaatgaacaatactttagaaatcggagaagaaatatttcacaattattccaaaatgattctctatcttctcctaggggtagattgattcaaggtcgtccaggaattcaacatgaaattgatccattactattacaatctttagaactccaatatccacagcgtggaggtgggggagcattgcaattaggcggggaaagagtgatatcaattgattttggt---ccgcaatctgtattggatgaaattgatggagtgaatagagtttatgatcatagcaatggtagaggcagtaggtag
